# Supplementary material for: N,N′-Bis(2-hydroxy­ethyl)benzene-1,4-dicarboxamide
Source: Acta Crystallogr Sect E Struct Rep Online. 2008 Jun 19;64(Pt 7):o1277. doi: 10.1107/S1600536808017467 (PMC2961750; doi:10.1107/S1600536808017467)
Supplement: Supplementary file 2 [file e-64-o1277-Isup2.hkl]

# 
# h,k,l, Fc-squared, Fo-squared, sigma(Fo-squared) and status flag 
# 
data_I
_shelx_title ' therephthalamide in P2(1)/c' 
_shelx_refln_list_code          4 
_shelx_F_calc_maximum       84.34 
_exptl_crystal_F_000       268.00 
_reflns_d_resolution_high  0.6551 
 
loop_ 
 _symmetry_equiv_pos_as_xyz 
 'x, y, z' 
 '-x, y+1/2, -z+1/2' 
 '-x, -y, -z' 
 'x, -y-1/2, z-1/2' 
 
_cell_length_a     4.9062 
_cell_length_b    13.6467 
_cell_length_c     8.8840 
_cell_angle_alpha  90.000 
_cell_angle_beta   97.262 
_cell_angle_gamma  90.000 
 
_shelx_F_squared_multiplier     1.000 
 
loop_ 
 _refln_index_h 
 _refln_index_k 
 _refln_index_l 
 _refln_F_squared_calc 
 _refln_F_squared_meas 
 _refln_F_squared_sigma 
 _refln_observed_status 
   1   0   0     1137.44     1067.55      5.12 o 
   2   0   0       19.49       17.50      0.31 o 
   3   0   0       76.73       75.62      0.66 o 
   4   0   0      101.85      104.42      2.27 o 
   5   0   0      139.70      141.28      1.64 o 
   6   0   0        0.06        0.47      1.11 o 
   7   0   0       36.92       31.36      1.74 o 
   1   1   0      432.42      451.48      2.30 o 
   2   1   0        1.12        1.54      0.15 o 
   3   1   0       48.74       55.26      0.42 o 
   4   1   0       16.81       17.39      0.36 o 
   5   1   0       37.20       36.64      0.71 o 
   6   1   0       26.21       25.48      0.86 o 
   7   1   0       14.97       14.29      1.01 o 
   0   2   0      265.52      243.58      3.21 o 
   1   2   0      481.02      488.23      3.00 o 
   2   2   0      835.83      851.41      4.99 o 
   3   2   0      371.43      392.01      1.66 o 
   4   2   0       42.40       45.06      0.54 o 
   5   2   0        9.51       10.58      0.60 o 
   6   2   0       12.03       12.40      0.74 o 
   7   2   0        0.53        0.39      1.09 o 
   1   3   0      161.21      167.92      1.25 o 
   2   3   0        2.20        4.15      0.23 o 
   3   3   0      440.95      441.24      3.20 o 
   4   3   0       47.90       51.38      0.62 o 
   5   3   0        0.59        0.41      0.60 o 
   6   3   0        0.00       -0.16      1.24 o 
   7   3   0       25.93       27.51      1.28 o 
   0   4   0     3544.40     2857.56      9.68 o 
   1   4   0     1148.16     1119.63      5.36 o 
   2   4   0      463.13      467.55      1.72 o 
   3   4   0        7.60        9.29      0.34 o 
   4   4   0       84.42       89.26      1.62 o 
   5   4   0       12.20       12.98      0.61 o 
   6   4   0        6.50        6.81      0.93 o 
   7   4   0        5.67        5.93      1.67 o 
   1   5   0      290.84      326.37      1.09 o 
   2   5   0       49.08       51.64      0.63 o 
   3   5   0       11.76       10.55      0.34 o 
   4   5   0       21.04       22.95      0.48 o 
   5   5   0        0.52        0.27      0.57 o 
   6   5   0        3.75        4.13      0.89 o 
   0   6   0     1584.85     1605.80     16.08 o 
   1   6   0       59.14       62.14      0.40 o 
   2   6   0      242.18      260.46      0.80 o 
   3   6   0      230.47      228.86      2.24 o 
   4   6   0      178.37      182.13      2.03 o 
   5   6   0       22.21       23.47      0.96 o 
   6   6   0       11.10       11.13      0.96 o 
   1   7   0      312.24      349.09      1.28 o 
   2   7   0        7.02        7.91      0.37 o 
   3   7   0      195.15      190.13      0.99 o 
   4   7   0        0.48        0.27      0.51 o 
   5   7   0       15.16       16.59      0.87 o 
   6   7   0        1.17        0.22      0.95 o 
   0   8   0       62.29       57.70      0.53 o 
   1   8   0      137.29      171.42      0.74 o 
   2   8   0       36.93       39.25      0.55 o 
   3   8   0      105.93      107.56      0.91 o 
   4   8   0      201.22      195.36      1.47 o 
   5   8   0       42.09       40.64      1.16 o 
   6   8   0        3.50        3.78      1.05 o 
   1   9   0        5.51        7.49      0.28 o 
   2   9   0      113.27      116.35      1.57 o 
   3   9   0      102.71       98.50      1.56 o 
   4   9   0        0.76        1.51      0.55 o 
   5   9   0        1.77        1.92      0.82 o 
   6   9   0        0.85        0.45      1.04 o 
   0  10   0      122.11      118.76      0.81 o 
   1  10   0      224.67      219.09      1.40 o 
   2  10   0      412.52      389.29      1.59 o 
   3  10   0        5.39        5.06      0.43 o 
   4  10   0      151.23      151.94      2.40 o 
   5  10   0        0.09        0.09      0.88 o 
   6  10   0        0.30       -0.10      1.15 o 
   1  11   0       18.87       14.24      0.50 o 
   2  11   0      139.44      138.38      1.26 o 
   3  11   0        8.73        9.02      0.47 o 
   4  11   0        2.23        2.66      0.57 o 
   5  11   0        7.12        6.29      0.97 o 
   0  12   0        6.29        6.81      0.52 o 
   1  12   0       43.28       33.88      0.84 o 
   2  12   0      233.79      224.41      1.31 o 
   3  12   0       12.53       13.47      0.62 o 
   4  12   0        2.82        1.89      0.66 o 
   5  12   0       46.41       43.36      1.63 o 
   1  13   0      111.36      105.09      1.34 o 
   2  13   0        4.25        6.04      0.45 o 
   3  13   0        6.12        5.86      0.78 o 
   4  13   0        3.76        4.02      0.67 o 
   5  13   0       44.10       44.29      1.36 o 
   0  14   0       75.74       75.18      2.02 o 
   1  14   0       18.28       20.18      1.03 o 
   2  14   0      231.12      225.32      2.81 o 
   3  14   0       10.29        9.74      0.77 o 
   4  14   0        0.06       -0.02      0.90 o 
   5  14   0        4.03        3.34      1.04 o 
   1  15   0       67.71       68.22      2.01 o 
   2  15   0       11.24        9.09      1.01 o 
   3  15   0       12.09       10.60      0.93 o 
   4  15   0       14.28       13.33      0.98 o 
   0  16   0      118.15      114.68      2.50 o 
   1  16   0       14.02       15.27      0.92 o 
   2  16   0      119.54      125.62      1.85 o 
   3  16   0        1.82        1.72      0.97 o 
   4  16   0       17.86       18.02      1.11 o 
   1  17   0        0.21        1.25      0.83 o 
   2  17   0        1.28        2.83      0.97 o 
   3  17   0        2.69        3.47      1.10 o 
   0  18   0       38.86       40.02      2.03 o 
   1  18   0        9.84       10.78      1.15 o 
   2  18   0        2.54        1.83      1.59 o 
   3  18   0        0.07        0.04      1.66 o 
   1  19   0        1.37        1.99      0.98 o 
   2  19   0       43.20       52.01      1.52 o 
  -7   1   1        0.10       -0.05      1.07 o 
  -6   1   1       89.34       88.56      1.10 o 
  -5   1   1        0.68        0.21      0.50 o 
  -4   1   1       42.19       44.74      0.60 o 
  -3   1   1        1.20        2.45      0.22 o 
  -2   1   1       79.58       81.74      0.40 o 
  -1   1   1      974.28      936.29      7.74 o 
   1   1   1     7113.10     6455.01     40.36 o 
   2   1   1        7.91        9.44      0.22 o 
   3   1   1       71.00       70.45      1.17 o 
   4   1   1      114.76      113.32      0.88 o 
   5   1   1        3.70        4.20      0.51 o 
   6   1   1       38.67       40.30      0.97 o 
   7   1   1       15.03       13.07      1.14 o 
  -7   2   1       22.06       20.17      0.92 o 
  -6   2   1        8.50        8.66      0.68 o 
  -5   2   1        3.71        3.49      0.51 o 
  -4   2   1       35.83       36.86      0.63 o 
  -3   2   1        9.33        9.72      0.27 o 
  -2   2   1      328.98      334.57      0.82 o 
  -1   2   1      493.43      493.31      4.16 o 
   0   2   1     1852.63     1657.97     29.91 o 
   1   2   1     5010.58     4484.79     20.85 o 
   2   2   1      169.02      182.35      0.62 o 
   3   2   1       95.05       98.91      0.54 o 
   4   2   1       69.64       69.51      0.63 o 
   5   2   1        4.74        5.05      0.56 o 
   6   2   1        0.19       -0.23      0.89 o 
   7   2   1        8.23        8.15      1.10 o 
  -7   3   1       12.37       12.48      1.05 o 
  -6   3   1       31.01       31.52      0.90 o 
  -5   3   1       21.87       21.78      0.81 o 
  -4   3   1       10.45       11.61      0.39 o 
  -3   3   1      467.28      481.45      2.47 o 
  -2   3   1       28.32       34.93      0.35 o 
  -1   3   1       61.89       54.19      0.56 o 
   0   3   1      783.56      741.20      5.14 o 
   1   3   1       78.97       71.60      0.51 o 
   2   3   1      123.11      132.86      0.60 o 
   3   3   1       30.14       33.24      0.43 o 
   4   3   1       88.18       95.58      0.99 o 
   5   3   1       23.38       23.48      0.71 o 
   6   3   1       12.26       11.33      0.74 o 
   7   3   1        7.04        5.82      1.60 o 
  -7   4   1       18.14       18.29      1.60 o 
  -6   4   1        4.04        4.33      0.69 o 
  -5   4   1        0.11        0.25      0.58 o 
  -4   4   1       10.92       10.03      0.38 o 
  -3   4   1       34.23       39.32      0.48 o 
  -2   4   1      393.42      425.03      1.43 o 
  -1   4   1       13.10       12.00      0.29 o 
   0   4   1      892.99      913.31      6.11 o 
   1   4   1      122.89      137.90      1.51 o 
   2   4   1       25.30       38.36      0.36 o 
   3   4   1       61.95       68.97      0.57 o 
   4   4   1        0.14        0.36      0.43 o 
   5   4   1        8.80        9.40      0.58 o 
   6   4   1        3.45        3.37      0.96 o 
  -6   5   1       12.94       12.26      1.06 o 
  -5   5   1       57.73       59.25      0.93 o 
  -4   5   1        0.08        0.13      0.38 o 
  -3   5   1        3.18        2.42      0.31 o 
  -2   5   1      331.84      349.92      1.54 o 
  -1   5   1      610.05      605.41      5.53 o 
   0   5   1      290.92      285.39      1.75 o 
   1   5   1      770.65      820.66      6.28 o 
   2   5   1       41.86       48.77      0.43 o 
   3   5   1      316.89      312.97      1.12 o 
   4   5   1      239.06      229.26      1.11 o 
   5   5   1       65.95       64.04      0.96 o 
   6   5   1        1.12        1.08      0.91 o 
  -6   6   1        6.92        6.81      0.91 o 
  -5   6   1        0.06        0.14      0.80 o 
  -4   6   1       20.40       22.23      0.57 o 
  -3   6   1        3.83        4.66      0.33 o 
  -2   6   1        8.00        8.09      0.22 o 
  -1   6   1       34.72       30.43      0.35 o 
   0   6   1        0.00        0.61      0.15 o 
   1   6   1       18.09       22.30      0.36 o 
   2   6   1       21.22       24.62      0.31 o 
   3   6   1        0.64        0.78      0.33 o 
   4   6   1       97.80      101.96      1.19 o 
   5   6   1       43.75       43.47      1.14 o 
   6   6   1        0.92        0.59      0.97 o 
  -6   7   1        0.63        0.95      1.01 o 
  -5   7   1        1.52        0.97      0.81 o 
  -4   7   1        4.46        5.59      0.48 o 
  -3   7   1        4.42        4.89      0.30 o 
  -2   7   1      144.68      142.52      0.59 o 
  -1   7   1        1.94        2.32      0.24 o 
   0   7   1      276.25      323.61      0.80 o 
   1   7   1      440.51      483.34      1.38 o 
   2   7   1      104.62       98.19      1.01 o 
   3   7   1       13.40       16.16      0.38 o 
   4   7   1       44.07       48.84      0.72 o 
   5   7   1        0.22        1.53      0.87 o 
   6   7   1        0.18       -0.20      1.44 o 
  -6   8   1       15.86       16.66      1.05 o 
  -5   8   1        1.65        1.88      0.80 o 
  -4   8   1       41.65       39.09      0.75 o 
  -3   8   1       15.93       16.09      0.74 o 
  -2   8   1        4.61        4.93      0.34 o 
  -1   8   1      194.27      193.26      0.84 o 
   0   8   1       83.08       96.06      0.55 o 
   1   8   1       20.80       20.93      0.46 o 
   2   8   1      173.02      178.88      1.04 o 
   3   8   1       13.35       16.21      0.50 o 
   4   8   1       17.27       18.04      0.57 o 
   5   8   1       30.40       29.19      1.22 o 
   6   8   1        2.81        2.85      1.04 o 
  -6   9   1        1.04        1.54      1.14 o 
  -5   9   1        0.03        1.18      1.24 o 
  -4   9   1        7.81        9.30      0.57 o 
  -3   9   1      145.20      142.87      1.27 o 
  -2   9   1      206.88      198.30      1.06 o 
  -1   9   1       59.03       71.96      0.58 o 
   0   9   1       12.82       14.40      0.37 o 
   1   9   1      230.77      233.32      1.97 o 
   2   9   1      320.86      335.62      2.85 o 
   3   9   1      147.25      141.99      1.52 o 
   4   9   1        0.84        0.86      0.48 o 
   5   9   1       99.48       98.10      1.67 o 
   6   9   1        7.51        6.07      1.60 o 
  -6  10   1        8.52        8.25      1.04 o 
  -5  10   1        1.03        0.34      0.84 o 
  -4  10   1      253.67      251.40      3.85 o 
  -3  10   1      106.26      101.98      1.08 o 
  -2  10   1      307.27      294.73      3.88 o 
  -1  10   1        0.07        0.35      0.32 o 
   0  10   1       44.36       54.80      0.70 o 
   1  10   1      113.42      120.66      0.87 o 
   2  10   1        1.30        2.12      0.45 o 
   3  10   1      292.14      284.72      2.02 o 
   4  10   1       27.25       27.65      0.75 o 
   5  10   1       87.33       87.60      1.64 o 
   6  10   1        8.20        7.12      1.65 o 
  -5  11   1        7.28        7.58      0.91 o 
  -4  11   1       67.28       67.99      1.02 o 
  -3  11   1        4.84        4.92      0.55 o 
  -2  11   1        6.65        7.15      0.58 o 
  -1  11   1      701.06      681.77      4.91 o 
   0  11   1      214.50      187.31      4.74 o 
   1  11   1       18.21       16.06      0.48 o 
   2  11   1        3.62        3.53      0.43 o 
   3  11   1      117.64      122.13      1.08 o 
   4  11   1       27.38       29.76      0.70 o 
   5  11   1       23.66       24.84      1.75 o 
  -5  12   1       58.80       57.62      1.56 o 
  -4  12   1        0.67        0.77      0.61 o 
  -3  12   1        1.23        0.63      0.57 o 
  -2  12   1       18.46       17.94      0.58 o 
  -1  12   1      185.04      171.21      2.55 o 
   0  12   1      124.49      107.15      1.67 o 
   1  12   1        5.56        6.56      0.39 o 
   2  12   1      127.77      123.09      1.03 o 
   3  12   1       17.42       17.95      0.60 o 
   4  12   1        9.93       10.14      0.68 o 
   5  12   1        1.79        1.47      1.02 o 
  -5  13   1        5.48        7.42      1.02 o 
  -4  13   1        5.34        4.84      0.97 o 
  -3  13   1       86.16       88.29      1.14 o 
  -2  13   1       52.21       54.50      0.87 o 
  -1  13   1       22.22       17.60      1.21 o 
   0  13   1       21.84       25.72      0.67 o 
   1  13   1        0.01       -0.05      0.54 o 
   2  13   1       49.70       46.98      0.97 o 
   3  13   1       34.99       37.77      0.74 o 
   4  13   1       27.90       27.04      0.89 o 
   5  13   1        1.19        0.41      1.01 o 
  -5  14   1       19.95       19.65      1.14 o 
  -4  14   1        0.00        0.02      0.75 o 
  -3  14   1       19.71       18.64      0.71 o 
  -2  14   1        8.78        8.92      0.83 o 
  -1  14   1       24.67       19.38      1.30 o 
   0  14   1        0.04        0.17      0.95 o 
   1  14   1        0.03        0.30      0.66 o 
   2  14   1        1.71        2.32      0.58 o 
   3  14   1        2.31        2.31      0.56 o 
   4  14   1        1.27        1.02      0.76 o 
   5  14   1        1.03        0.66      1.12 o 
  -5  15   1       15.30       13.67      1.64 o 
  -4  15   1       39.27       45.05      1.93 o 
  -3  15   1       15.29       15.83      0.98 o 
  -2  15   1        9.32        9.33      1.14 o 
  -1  15   1      119.51      115.80      2.45 o 
   0  15   1        3.71        3.62      0.96 o 
   1  15   1       82.05       83.87      1.13 o 
   2  15   1        0.43        0.49      0.64 o 
   3  15   1       42.24       42.49      1.00 o 
   4  15   1        0.60        0.03      1.33 o 
  -4  16   1        0.87        0.37      1.63 o 
  -3  16   1        0.71        0.27      0.99 o 
  -2  16   1        0.03        1.21      0.93 o 
  -1  16   1        7.39        7.66      1.42 o 
   0  16   1       10.55       10.21      0.90 o 
   1  16   1       41.67       41.15      1.22 o 
   2  16   1       22.09       24.92      0.85 o 
   3  16   1        2.55        0.62      0.93 o 
   4  16   1        0.03        0.38      1.14 o 
  -3  17   1       13.51       11.88      1.07 o 
  -2  17   1        1.39        1.09      1.08 o 
  -1  17   1        2.33        2.68      1.02 o 
   0  17   1        5.08        4.36      0.79 o 
   1  17   1        7.65        6.51      0.84 o 
   2  17   1       10.89       10.26      1.45 o 
   3  17   1       60.72       63.98      1.56 o 
   4  17   1        0.46        0.59      1.82 o 
  -3  18   1        2.87        2.08      1.69 o 
  -2  18   1        0.44        0.02      1.07 o 
  -1  18   1       59.01       66.98      1.68 o 
   0  18   1       29.50       35.30      1.08 o 
   1  18   1        8.66       11.07      0.89 o 
   2  18   1        3.08        5.07      1.05 o 
   3  18   1        1.31        0.84      1.18 o 
  -2  19   1        1.16        0.92      1.16 o 
  -1  19   1       23.20       26.99      1.07 o 
   0  19   1        0.45        0.93      0.97 o 
   1  19   1        1.96        1.74      0.94 o 
   2  19   1        0.83        0.44      1.22 o 
  -7   0   2       27.49       30.94      1.73 o 
  -6   0   2       63.02       62.79      1.38 o 
  -5   0   2       27.94       27.53      0.94 o 
  -4   0   2       20.33       21.87      0.78 o 
  -3   0   2      106.44      101.63      1.05 o 
  -2   0   2        0.14       -0.08      0.34 o 
  -1   0   2     1016.77      945.00      5.08 o 
   0   0   2       26.78       30.57      0.72 o 
   2   0   2        0.30       -0.13      0.24 o 
   3   0   2        8.18        7.33      0.35 o 
   4   0   2       30.18       29.34      0.65 o 
   5   0   2       31.54       26.46      0.70 o 
   6   0   2        7.18        5.94      1.28 o 
   7   0   2        7.72        9.15      1.65 o 
  -7   1   2        3.61        3.55      0.88 o 
  -6   1   2       73.54       72.87      1.03 o 
  -5   1   2      201.85      198.67      1.60 o 
  -4   1   2      133.99      130.37      1.00 o 
  -3   1   2       28.50       26.18      0.46 o 
  -2   1   2       57.66       60.53      0.57 o 
  -1   1   2      927.99      879.87      4.87 o 
   0   1   2      528.06      556.69      4.50 o 
   1   1   2       88.33       90.46      0.35 o 
   2   1   2      840.79      842.89      4.58 o 
   3   1   2      109.95      118.18      0.56 o 
   4   1   2      105.22      112.03      0.77 o 
   5   1   2       14.17       12.64      0.51 o 
   6   1   2       12.68       12.93      0.76 o 
   7   1   2        7.78        5.89      1.18 o 
  -7   2   2        0.25        0.21      0.88 o 
  -6   2   2        9.73        9.03      1.06 o 
  -5   2   2       45.89       46.72      0.78 o 
  -4   2   2       13.16       12.60      0.54 o 
  -3   2   2      107.03      100.81      0.63 o 
  -2   2   2     1386.71     1450.51      6.39 o 
  -1   2   2      408.94      405.81      3.86 o 
   0   2   2      265.95      290.71      3.43 o 
   1   2   2        7.23        6.78      0.17 o 
   2   2   2      312.81      333.19      1.04 o 
   3   2   2      154.83      153.75      0.66 o 
   4   2   2        5.12        5.46      0.33 o 
   5   2   2       31.13       32.34      0.65 o 
   6   2   2        2.73        2.39      0.75 o 
   7   2   2        0.96        0.33      1.75 o 
  -7   3   2        0.46        1.26      1.08 o 
  -6   3   2      152.35      158.25      1.87 o 
  -5   3   2       41.51       39.00      0.82 o 
  -4   3   2        5.74        5.60      0.52 o 
  -3   3   2      194.78      202.37      1.10 o 
  -2   3   2     1393.28     1382.08      7.56 o 
  -1   3   2     1109.95     1086.95      6.19 o 
   0   3   2        0.14        0.26      0.34 o 
   1   3   2      263.35      283.67      0.78 o 
   2   3   2        6.62        7.22      0.19 o 
   3   3   2      200.06      221.98      1.16 o 
   4   3   2       20.09       20.34      0.45 o 
   5   3   2        2.76        2.38      0.49 o 
   6   3   2        0.06       -0.10      0.89 o 
  -7   4   2        0.02        0.54      1.54 o 
  -6   4   2        2.02        2.24      0.69 o 
  -5   4   2       13.22       11.84      0.61 o 
  -4   4   2       23.09       21.69      0.71 o 
  -3   4   2       79.76       95.40      0.65 o 
  -2   4   2       29.28       33.06      0.48 o 
  -1   4   2      689.01      737.01      6.42 o 
   0   4   2      145.60      144.55      0.92 o 
   1   4   2      110.06      117.10      0.62 o 
   2   4   2      307.70      313.10      0.97 o 
   3   4   2       10.64       10.37      0.35 o 
   4   4   2       34.73       35.25      0.53 o 
   5   4   2       17.06       17.10      0.56 o 
   6   4   2        0.01        0.08      1.34 o 
  -6   5   2       13.68       13.21      0.97 o 
  -5   5   2       29.56       28.93      0.75 o 
  -4   5   2        6.01        5.94      0.49 o 
  -3   5   2       13.13       12.84      0.37 o 
  -2   5   2       12.16       11.96      0.36 o 
  -1   5   2       17.94       17.52      0.35 o 
   0   5   2      120.41      146.28      1.27 o 
   1   5   2      318.10      366.20      1.13 o 
   2   5   2       51.57       51.64      0.68 o 
   3   5   2        2.33        1.34      0.35 o 
   4   5   2       12.25       13.51      0.41 o 
   5   5   2       25.12       25.91      0.73 o 
   6   5   2       15.28       14.16      1.01 o 
  -6   6   2       25.06       23.76      1.11 o 
  -5   6   2        3.75        3.39      0.77 o 
  -4   6   2        0.00       -0.16      0.66 o 
  -3   6   2      278.83      277.63      1.91 o 
  -2   6   2      138.13      139.64      1.12 o 
  -1   6   2       77.69       88.18      0.80 o 
   0   6   2       69.57       69.35      0.54 o 
   1   6   2      127.92      156.70      0.80 o 
   2   6   2      148.17      162.38      1.18 o 
   3   6   2       24.46       28.50      0.45 o 
   4   6   2        3.68        4.91      0.39 o 
   5   6   2        2.32        1.27      0.61 o 
   6   6   2        0.98        0.60      0.99 o 
  -6   7   2       20.72       22.32      1.35 o 
  -5   7   2       48.84       47.28      1.20 o 
  -4   7   2        6.40        6.02      0.46 o 
  -3   7   2        5.81        6.53      0.32 o 
  -2   7   2      171.81      177.09      0.82 o 
  -1   7   2      845.52      838.64      7.87 o 
   0   7   2      819.36      841.11      7.04 o 
   1   7   2        0.79        1.28      0.31 o 
   2   7   2       64.22       71.02      0.70 o 
   3   7   2       15.44       14.76      0.49 o 
   4   7   2       23.57       23.31      0.59 o 
   5   7   2        1.20        0.81      0.66 o 
   6   7   2       35.93       36.87      1.29 o 
  -6   8   2        0.47        0.70      1.01 o 
  -5   8   2       16.60       16.70      0.92 o 
  -4   8   2       20.08       18.51      0.86 o 
  -3   8   2      296.06      289.69      1.53 o 
  -2   8   2        9.25        8.62      0.31 o 
  -1   8   2        2.25        2.42      0.34 o 
   0   8   2        5.76        9.32      0.31 o 
   1   8   2        0.69        0.74      0.36 o 
   2   8   2       57.02       68.66      0.73 o 
   3   8   2       24.49       25.46      0.56 o 
   4   8   2       87.55       85.25      1.36 o 
   5   8   2       21.82       23.36      0.79 o 
   6   8   2        5.31        5.15      1.08 o 
  -6   9   2        0.97        1.29      1.07 o 
  -5   9   2        6.76        6.61      0.80 o 
  -4   9   2       10.44       12.29      0.80 o 
  -3   9   2      266.75      267.83      1.99 o 
  -2   9   2      107.21       97.20      0.65 o 
  -1   9   2       76.36       78.21      0.73 o 
   0   9   2       30.57       35.05      0.46 o 
   1   9   2       89.83      102.78      0.80 o 
   2   9   2       46.82       47.99      0.88 o 
   3   9   2       47.49       48.19      0.83 o 
   4   9   2       69.07       72.69      0.92 o 
   5   9   2        8.44        6.78      0.68 o 
   6   9   2        1.93        1.25      1.11 o 
  -6  10   2        2.64        2.41      1.04 o 
  -5  10   2        0.96        1.71      0.89 o 
  -4  10   2        9.31       10.41      0.77 o 
  -3  10   2      216.23      208.77      2.33 o 
  -2  10   2        6.06        5.11      0.43 o 
  -1  10   2      315.10      294.79      2.11 o 
   0  10   2        3.33        4.34      0.48 o 
   1  10   2       17.73       16.34      0.91 o 
   2  10   2       15.23       10.45      0.45 o 
   3  10   2        6.59        4.99      0.48 o 
   4  10   2       10.94       10.30      0.57 o 
   5  10   2        0.01       -0.32      1.36 o 
   6  10   2        5.07        4.02      1.60 o 
  -5  11   2        0.60        0.50      0.90 o 
  -4  11   2       19.14       19.00      0.89 o 
  -3  11   2       26.33       25.70      0.70 o 
  -2  11   2       16.06       15.57      0.67 o 
  -1  11   2      365.79      368.36      2.15 o 
   0  11   2        5.78        2.31      0.46 o 
   1  11   2        8.75        5.38      0.45 o 
   2  11   2       13.15       14.88      0.51 o 
   3  11   2       34.19       35.51      0.70 o 
   4  11   2        0.13        0.08      0.62 o 
   5  11   2        4.75        4.33      0.97 o 
  -5  12   2        2.03        0.60      0.99 o 
  -4  12   2       35.17       31.93      1.09 o 
  -3  12   2       10.63       10.09      0.58 o 
  -2  12   2       96.44       97.85      3.98 o 
  -1  12   2       94.32       91.81      1.26 o 
   0  12   2        0.03        0.79      0.50 o 
   1  12   2       11.60       10.12      0.51 o 
   2  12   2        4.57        2.77      0.47 o 
   3  12   2        7.76        6.81      0.49 o 
   4  12   2       22.12       21.03      0.70 o 
   5  12   2        3.36        2.64      1.03 o 
  -5  13   2        0.37        1.29      1.38 o 
  -4  13   2      176.70      182.68      2.11 o 
  -3  13   2      124.26      128.98      1.61 o 
  -2  13   2       42.86       41.73      1.61 o 
  -1  13   2        3.92        4.11      1.18 o 
   0  13   2      183.22      164.32      2.34 o 
   1  13   2       77.84       75.04      2.17 o 
   2  13   2       63.75       65.74      1.26 o 
   3  13   2       10.35       11.44      0.57 o 
   4  13   2        5.50        5.05      0.63 o 
   5  13   2        1.62        1.19      1.11 o 
  -5  14   2        0.74        0.23      1.47 o 
  -4  14   2       19.35       20.71      1.70 o 
  -3  14   2        0.50        1.04      0.83 o 
  -2  14   2       29.75       30.46      1.54 o 
  -1  14   2       94.34       87.10      2.14 o 
   0  14   2        0.37        0.32      0.48 o 
   1  14   2        0.14        0.09      0.60 o 
   2  14   2        2.59        1.77      0.59 o 
   3  14   2      109.98      107.04      1.93 o 
   4  14   2        3.88        3.85      0.67 o 
   5  14   2        8.85        7.14      1.60 o 
  -5  15   2        0.02        0.54      1.64 o 
  -4  15   2       17.27       16.25      1.61 o 
  -3  15   2        0.43        0.65      0.86 o 
  -2  15   2       10.24       11.22      1.19 o 
  -1  15   2        9.30        6.50      1.41 o 
   0  15   2       45.33       48.49      1.01 o 
   1  15   2       33.34       32.06      0.82 o 
   2  15   2        1.76        0.93      0.64 o 
   3  15   2        0.84        0.47      1.19 o 
   4  15   2        1.34        0.95      0.72 o 
  -4  16   2        2.11       -0.28      1.50 o 
  -3  16   2       17.93       18.26      1.69 o 
  -2  16   2       28.75       28.38      1.67 o 
  -1  16   2        6.86        6.77      0.93 o 
   0  16   2       10.96       10.29      0.88 o 
   1  16   2       17.79       17.07      0.97 o 
   2  16   2        7.77        8.03      0.73 o 
   3  16   2        1.81        1.50      0.75 o 
   4  16   2        4.68        3.82      1.13 o 
  -3  17   2       17.49       17.52      1.10 o 
  -2  17   2        0.06        0.34      0.97 o 
  -1  17   2        7.74       10.14      0.80 o 
   0  17   2       10.11       11.96      0.84 o 
   1  17   2       16.13       17.24      0.89 o 
   2  17   2        1.43        1.00      0.79 o 
   3  17   2        0.06        0.04      0.86 o 
  -3  18   2        5.00        6.53      1.65 o 
  -2  18   2        1.83        1.78      1.08 o 
  -1  18   2        0.18        1.84      1.57 o 
   0  18   2        0.25        0.82      0.91 o 
   1  18   2       29.37       29.89      1.06 o 
   2  18   2       13.80       13.55      1.06 o 
   3  18   2        0.13        0.42      1.17 o 
  -2  19   2       14.88       14.23      1.22 o 
  -1  19   2       52.12       57.57      1.33 o 
   0  19   2        8.43       11.61      0.94 o 
   1  19   2       76.12       82.29      2.14 o 
   2  19   2        8.69       10.41      1.55 o 
  -7   1   3        0.70        0.61      0.87 o 
  -6   1   3       19.90       18.29      0.67 o 
  -5   1   3      333.94      327.34      1.72 o 
  -4   1   3        0.72        1.02      0.45 o 
  -3   1   3        7.24        7.82      0.39 o 
  -2   1   3      114.06      102.02      0.84 o 
  -1   1   3      420.93      430.50      3.22 o 
   0   1   3       41.27       43.54      0.29 o 
   1   1   3       82.12       73.14      0.40 o 
   2   1   3     1709.43     1808.72      7.74 o 
   3   1   3       19.88       19.60      0.34 o 
   4   1   3        0.17        0.12      0.31 o 
   5   1   3        0.42        0.50      0.44 o 
   6   1   3        0.87       -0.14      0.92 o 
  -7   2   3       12.23       12.89      0.90 o 
  -6   2   3        3.74        4.75      0.71 o 
  -5   2   3       84.86       82.26      1.04 o 
  -4   2   3      166.57      158.02      1.09 o 
  -3   2   3      180.60      185.43      1.00 o 
  -2   2   3      439.35      450.35      1.79 o 
  -1   2   3      350.82      340.23      4.53 o 
   0   2   3     1043.41     1017.62      7.51 o 
   1   2   3      609.41      636.72      4.67 o 
   2   2   3     1748.32     1793.06      7.69 o 
   3   2   3        7.31        8.04      0.29 o 
   4   2   3       62.22       65.87      0.62 o 
   5   2   3        1.35        0.97      0.45 o 
   6   2   3        0.08       -0.05      0.90 o 
  -7   3   3       18.86       17.55      1.65 o 
  -6   3   3        3.99        2.69      0.74 o 
  -5   3   3       48.33       46.12      1.04 o 
  -4   3   3      157.98      150.44      1.42 o 
  -3   3   3        7.51        8.59      0.44 o 
  -2   3   3      817.43      824.12      6.06 o 
  -1   3   3      105.66      118.19      0.82 o 
   0   3   3        0.03        0.59      0.23 o 
   1   3   3       74.43       79.17      0.41 o 
   2   3   3      314.42      334.57      1.10 o 
   3   3   3      177.25      184.56      0.76 o 
   4   3   3       71.64       72.48      0.65 o 
   5   3   3       51.77       52.01      0.71 o 
   6   3   3        0.35        0.00      1.38 o 
  -6   4   3        2.78        2.03      0.74 o 
  -5   4   3       29.93       29.87      0.77 o 
  -4   4   3       22.89       20.81      0.62 o 
  -3   4   3        7.20        5.92      0.29 o 
  -2   4   3      710.86      750.30      6.20 o 
  -1   4   3     2501.80     2541.09     12.72 o 
   0   4   3      491.09      504.23      2.49 o 
   1   4   3       12.03       11.53      0.23 o 
   2   4   3      141.18      156.43      0.64 o 
   3   4   3       14.06       16.63      0.39 o 
   4   4   3       75.16       75.93      0.93 o 
   5   4   3        0.08        0.29      0.57 o 
   6   4   3        3.61        4.19      0.98 o 
  -6   5   3        2.35        1.99      1.37 o 
  -5   5   3       49.44       47.53      1.08 o 
  -4   5   3       54.79       53.47      0.81 o 
  -3   5   3       11.18       10.55      0.35 o 
  -2   5   3      127.94      129.53      1.04 o 
  -1   5   3      223.70      252.88      1.54 o 
   0   5   3      195.10      201.31      1.25 o 
   1   5   3       21.97       23.69      0.89 o 
   2   5   3      203.91      223.47      1.14 o 
   3   5   3       58.53       61.05      0.72 o 
   4   5   3       11.70       11.33      0.43 o 
   5   5   3       39.42       42.45      0.78 o 
   6   5   3        3.02        2.60      1.02 o 
  -6   6   3        5.80        4.52      0.95 o 
  -5   6   3       35.65       35.33      0.79 o 
  -4   6   3       22.32       17.39      0.56 o 
  -3   6   3        2.75        1.64      0.36 o 
  -2   6   3      239.38      243.65      2.07 o 
  -1   6   3      426.23      435.80      1.31 o 
   0   6   3      473.18      482.03      2.00 o 
   1   6   3        6.55        9.51      0.32 o 
   2   6   3        0.53        0.78      0.45 o 
   3   6   3      113.15      112.16      0.94 o 
   4   6   3        6.31        5.50      0.47 o 
   5   6   3       19.25       20.69      0.67 o 
   6   6   3        9.23        7.96      1.49 o 
  -6   7   3       16.23       16.30      1.08 o 
  -5   7   3        0.12        0.20      0.79 o 
  -4   7   3       11.35        7.41      0.48 o 
  -3   7   3       18.23       18.48      0.71 o 
  -2   7   3        2.04        3.98      0.43 o 
  -1   7   3      142.60      138.75      0.80 o 
   0   7   3       11.45       14.14      0.38 o 
   1   7   3       94.22      115.26      1.20 o 
   2   7   3       34.65       31.52      0.55 o 
   3   7   3        0.32        0.29      0.47 o 
   4   7   3        5.79        5.77      0.50 o 
   5   7   3       55.55       60.90      0.94 o 
   6   7   3        1.16        0.65      1.06 o 
  -6   8   3        0.16        0.05      1.06 o 
  -5   8   3        1.08        0.60      0.79 o 
  -4   8   3       64.11       55.19      1.18 o 
  -3   8   3      154.32      145.64      2.20 o 
  -2   8   3      825.15      782.90      7.86 o 
  -1   8   3      161.47      162.97      0.94 o 
   0   8   3      208.99      202.20      1.16 o 
   1   8   3      371.95      379.39      1.76 o 
   2   8   3       84.91       90.11      1.42 o 
   3   8   3        0.41        1.07      0.44 o 
   4   8   3       28.98       29.67      0.71 o 
   5   8   3        2.53        1.38      0.62 o 
   6   8   3       11.15       11.14      1.13 o 
  -5   9   3        1.20        1.29      0.88 o 
  -4   9   3       14.39       13.16      0.84 o 
  -3   9   3       11.43       10.14      0.51 o 
  -2   9   3      706.52      666.51      4.64 o 
  -1   9   3      116.29      111.51      0.81 o 
   0   9   3      105.41      113.69      1.49 o 
   1   9   3        9.98       11.22      0.53 o 
   2   9   3       78.06       78.71      0.91 o 
   3   9   3      177.78      175.87      1.24 o 
   4   9   3        6.66        7.02      0.52 o 
   5   9   3        1.49        0.98      0.66 o 
   6   9   3       22.92       23.11      1.65 o 
  -6  10   3        1.48        1.76      1.50 o 
  -5  10   3       12.57       12.22      0.91 o 
  -4  10   3       28.88       29.87      0.99 o 
  -3  10   3      176.83      167.27      1.60 o 
  -2  10   3        0.45        0.35      0.44 o 
  -1  10   3       55.69       48.95      0.62 o 
   0  10   3        6.76        7.36      0.46 o 
   1  10   3        3.25        1.21      0.53 o 
   2  10   3        0.60        0.46      0.44 o 
   3  10   3       19.12       20.87      0.59 o 
   4  10   3       81.17       78.54      1.17 o 
   5  10   3        1.06        0.95      0.66 o 
   6  10   3        5.25        5.16      1.68 o 
  -5  11   3        8.82        9.55      0.90 o 
  -4  11   3       19.30       15.23      0.84 o 
  -3  11   3      142.33      142.83      1.30 o 
  -2  11   3        7.55        7.67      0.59 o 
  -1  11   3       10.24       10.96      0.59 o 
   0  11   3      849.26      817.04      2.38 o 
   1  11   3      110.00       86.53      1.00 o 
   2  11   3       47.10       47.96      0.71 o 
   3  11   3        0.49        0.28      0.52 o 
   4  11   3       23.52       24.49      0.73 o 
   5  11   3       24.86       27.03      0.83 o 
  -5  12   3       52.45       55.48      3.05 o 
  -4  12   3        9.86       11.74      0.89 o 
  -3  12   3       24.86       23.19      0.69 o 
  -2  12   3       82.34       83.70      1.21 o 
  -1  12   3      226.33      219.22      3.36 o 
   0  12   3      485.47      459.82      3.44 o 
   1  12   3       67.15       55.19      1.39 o 
   2  12   3       45.60       42.18      0.83 o 
   3  12   3      110.15      106.37      1.11 o 
   4  12   3       36.66       35.79      0.84 o 
   5  12   3        1.64        1.61      0.76 o 
  -5  13   3        8.82        9.82      1.86 o 
  -4  13   3        8.60       11.53      0.90 o 
  -3  13   3        7.53        5.92      0.60 o 
  -2  13   3        9.84       11.11      1.10 o 
  -1  13   3        0.01        0.10      0.52 o 
   0  13   3        0.30        1.19      0.51 o 
   1  13   3        7.17        8.94      0.63 o 
   2  13   3        0.60        0.38      0.50 o 
   3  13   3        2.68        2.70      0.54 o 
   4  13   3       18.70       19.49      1.06 o 
   5  13   3        0.42       -0.08      1.15 o 
  -5  14   3        3.18        2.70      1.54 o 
  -4  14   3        3.43        2.62      0.92 o 
  -3  14   3       96.48      102.03      1.61 o 
  -2  14   3       11.62       13.49      0.83 o 
  -1  14   3       21.00       20.91      0.96 o 
   0  14   3      101.98       93.61      1.27 o 
   1  14   3       34.11       37.68      0.86 o 
   2  14   3       77.80       79.01      1.45 o 
   3  14   3        1.58        1.54      0.60 o 
   4  14   3        6.20        6.87      0.84 o 
  -4  15   3        2.14        0.71      1.57 o 
  -3  15   3       84.65       91.65      1.62 o 
  -2  15   3       11.08       11.61      1.56 o 
  -1  15   3       17.77       18.37      0.99 o 
   0  15   3       79.09       74.26      1.18 o 
   1  15   3       60.45       59.12      1.95 o 
   2  15   3       10.51        9.52      0.71 o 
   3  15   3        0.01       -0.32      0.94 o 
   4  15   3       17.12       16.90      0.78 o 
  -4  16   3        3.17        3.13      1.52 o 
  -3  16   3        1.80        2.34      0.81 o 
  -2  16   3        6.81        7.06      0.89 o 
  -1  16   3        2.39        1.85      0.75 o 
   0  16   3       10.73       14.02      0.82 o 
   1  16   3        0.01        0.44      0.68 o 
   2  16   3       26.32       27.34      1.17 o 
   3  16   3       14.26       12.69      0.83 o 
   4  16   3       10.01        8.37      1.15 o 
  -3  17   3        0.35        0.36      0.91 o 
  -2  17   3        0.69        0.90      1.26 o 
  -1  17   3        1.20        1.25      1.03 o 
   0  17   3        1.91        2.28      0.84 o 
   1  17   3        1.76        2.33      1.10 o 
   2  17   3       12.43       12.88      0.80 o 
   3  17   3        0.45        0.00      0.92 o 
  -3  18   3       70.49       76.61      2.36 o 
  -2  18   3       24.44       25.00      1.24 o 
  -1  18   3       12.14       12.24      0.93 o 
   0  18   3      151.69      160.02      1.85 o 
   1  18   3        0.58        1.60      0.89 o 
   2  18   3       36.21       34.28      1.32 o 
   3  18   3        1.61        1.15      1.68 o 
  -2  19   3        0.59        0.70      1.21 o 
  -1  19   3        0.22       -0.21      1.00 o 
   0  19   3       56.00       61.29      1.35 o 
   1  19   3        0.00        1.38      1.49 o 
   2  19   3        0.25        0.01      1.60 o 
  -6   0   4       10.89       10.51      0.87 o 
  -5   0   4       96.09       90.81      2.05 o 
  -4   0   4      421.50      402.36      2.39 o 
  -3   0   4        1.72        0.41      0.57 o 
  -2   0   4       46.89       43.79      0.66 o 
  -1   0   4      531.76      497.67      5.27 o 
   0   0   4     1052.97     1078.10     15.27 o 
   1   0   4       26.84       21.06      0.51 o 
   2   0   4      101.23      116.72      1.33 o 
   3   0   4       84.26       96.58      0.88 o 
   4   0   4       13.75       14.15      0.57 o 
   5   0   4        0.02       -0.09      1.08 o 
   6   0   4       10.38       10.84      1.41 o 
  -7   1   4        1.96        1.17      0.90 o 
  -6   1   4       39.78       39.59      0.86 o 
  -5   1   4        6.34        5.89      0.53 o 
  -4   1   4      277.63      266.31      1.40 o 
  -3   1   4       68.85       65.20      0.68 o 
  -2   1   4      164.15      144.55      1.41 o 
  -1   1   4     1080.98     1057.44      5.53 o 
   0   1   4       39.22       41.76      0.31 o 
   1   1   4       26.65       28.80      0.30 o 
   2   1   4      231.48      244.76      0.85 o 
   3   1   4      670.40      707.29      1.52 o 
   4   1   4        0.00        0.18      0.32 o 
   5   1   4       14.00       15.06      0.51 o 
   6   1   4        5.34        3.42      1.02 o 
  -7   2   4        1.89        1.03      1.14 o 
  -5   2   4       21.32       19.68      0.61 o 
  -4   2   4      105.67      100.38      1.39 o 
  -3   2   4      205.37      195.53      1.66 o 
  -2   2   4       78.15       72.62      0.48 o 
  -1   2   4     1094.52     1169.05      8.08 o 
   0   2   4       62.10       55.87      0.39 o 
   1   2   4       16.84       17.48      0.26 o 
   2   2   4       61.99       60.43      0.47 o 
   3   2   4       50.31       49.42      0.49 o 
   4   2   4        7.91        7.69      0.32 o 
   5   2   4        1.22        1.65      0.43 o 
   6   2   4       10.95       12.65      1.00 o 
  -6   3   4        0.16        0.08      0.91 o 
  -5   3   4       26.10       23.65      0.89 o 
  -4   3   4        5.86        5.17      0.53 o 
  -3   3   4      117.97      111.10      1.00 o 
  -2   3   4        2.10        0.94      0.28 o 
  -1   3   4      143.89      149.08      0.81 o 
   0   3   4      231.56      225.02      0.65 o 
   1   3   4      390.44      396.96      1.48 o 
   2   3   4       27.14       28.69      0.37 o 
   3   3   4      388.53      402.06      2.12 o 
   4   3   4        0.39        0.47      0.42 o 
   5   3   4       35.34       33.71      0.65 o 
   6   3   4        1.45        1.24      1.02 o 
  -6   4   4        4.73        4.45      0.72 o 
  -5   4   4       33.77       33.52      1.06 o 
  -4   4   4      114.16       96.28      1.56 o 
  -3   4   4       53.17       53.06      0.81 o 
  -2   4   4       94.36       71.58      0.64 o 
  -1   4   4      118.20      118.77      0.78 o 
   0   4   4      402.74      422.86      3.74 o 
   1   4   4       72.79       76.74      0.48 o 
   2   4   4       51.46       47.64      0.44 o 
   3   4   4        0.18        0.49      0.30 o 
   4   4   4        2.81        2.01      0.41 o 
   5   4   4        0.26        0.36      0.49 o 
   6   4   4        9.84       11.61      1.02 o 
  -6   5   4        0.35        0.07      0.92 o 
  -5   5   4       12.75       13.56      0.66 o 
  -4   5   4       26.54       21.88      0.62 o 
  -3   5   4        5.50        4.54      0.51 o 
  -2   5   4       15.59       14.79      0.39 o 
  -1   5   4        1.12        0.94      0.31 o 
   0   5   4       59.81       63.99      0.86 o 
   1   5   4       26.80       25.10      0.36 o 
   2   5   4       59.82       71.63      0.53 o 
   3   5   4        2.19        1.82      0.42 o 
   4   5   4       23.08       22.85      0.60 o 
   5   5   4       28.64       28.40      0.73 o 
   6   5   4       19.95       20.12      1.46 o 
  -6   6   4        0.30        0.30      0.94 o 
  -5   6   4       85.36       79.02      1.10 o 
  -4   6   4        0.46        0.61      0.52 o 
  -3   6   4       19.64       17.48      0.58 o 
  -2   6   4       59.56       56.33      0.61 o 
  -1   6   4       27.01       28.54      0.45 o 
   0   6   4        4.12        6.58      0.36 o 
   1   6   4       47.73       50.14      0.46 o 
   2   6   4        0.38        1.16      0.42 o 
   3   6   4      115.98      116.26      0.97 o 
   4   6   4       55.77       61.36      0.85 o 
   5   6   4        0.04        0.02      0.61 o 
   6   6   4       18.15       18.60      1.13 o 
  -6   7   4        1.05        0.86      0.97 o 
  -5   7   4        2.34        1.86      0.79 o 
  -4   7   4       33.42       29.23      0.70 o 
  -3   7   4       30.50       25.88      0.53 o 
  -2   7   4       86.85       90.21      1.32 o 
  -1   7   4      607.47      565.93      3.10 o 
   0   7   4       85.51       83.74      0.97 o 
   1   7   4        0.23        0.30      0.43 o 
   2   7   4       46.48       50.05      0.74 o 
   3   7   4      116.78      119.98      1.02 o 
   4   7   4       48.28       46.53      0.78 o 
   5   7   4       14.48       13.08      0.86 o 
   6   7   4        0.14        0.24      1.52 o 
  -6   8   4       13.32       13.26      1.46 o 
  -5   8   4        6.57        3.83      1.14 o 
  -4   8   4        1.38        1.18      0.75 o 
  -3   8   4        9.10        4.68      0.34 o 
  -2   8   4       37.14       35.38      0.67 o 
  -1   8   4       47.45       38.30      0.56 o 
   0   8   4      117.34      113.35      0.72 o 
   1   8   4       59.64       62.60      0.87 o 
   2   8   4       14.81       14.32      0.58 o 
   3   8   4        1.50        0.85      0.48 o 
   4   8   4       15.62       16.43      0.59 o 
   5   8   4        6.87        6.61      0.66 o 
   6   8   4        6.02        4.73      1.59 o 
  -6   9   4        0.30        0.77      1.05 o 
  -5   9   4        0.22        0.81      1.17 o 
  -4   9   4        5.70        4.72      0.76 o 
  -3   9   4       52.54       39.93      1.24 o 
  -2   9   4      215.06      209.09      1.48 o 
  -1   9   4       60.17       60.38      0.74 o 
   0   9   4      146.31      148.87      1.25 o 
   1   9   4      131.58      132.67      2.51 o 
   2   9   4       12.28        9.13      0.46 o 
   3   9   4        1.07        1.53      0.48 o 
   4   9   4        1.08        1.67      0.55 o 
   5   9   4       48.60       49.49      1.10 o 
  -4  10   4        9.03        9.46      1.19 o 
  -3  10   4       25.01       28.27      0.69 o 
  -2  10   4       62.97       61.77      0.71 o 
  -1  10   4       25.36       23.84      0.52 o 
   0  10   4      104.76      103.37      1.16 o 
   1  10   4       38.55       38.62      0.72 o 
   2  10   4       64.68       59.03      1.39 o 
   3  10   4        0.43        0.10      0.57 o 
   4  10   4        8.55        9.59      0.59 o 
   5  10   4        4.14        4.25      0.70 o 
  -5  11   4        0.02        0.22      0.96 o 
  -4  11   4        2.36        2.02      0.79 o 
  -3  11   4       35.08       38.18      0.79 o 
  -2  11   4      153.33      150.42      1.54 o 
  -1  11   4       44.38       44.13      0.81 o 
   0  11   4       27.94       28.23      0.77 o 
   1  11   4       10.40        8.01      0.53 o 
   2  11   4       18.37       16.59      0.87 o 
   3  11   4       57.30       53.37      0.84 o 
   4  11   4       38.92       35.31      0.82 o 
   5  11   4        0.88        1.33      0.75 o 
  -5  12   4        4.17        3.51      0.99 o 
  -4  12   4        6.47        7.39      0.82 o 
  -3  12   4        7.07        4.91      0.56 o 
  -2  12   4        0.03        0.30      0.52 o 
  -1  12   4       71.36       71.30      1.68 o 
   0  12   4        2.29        3.21      0.48 o 
   1  12   4       69.70       75.56      1.09 o 
   2  12   4        3.53        1.89      0.57 o 
   3  12   4       11.61       10.68      0.58 o 
   4  12   4        0.08        0.19      0.75 o 
   5  12   4        3.16        2.48      1.64 o 
  -5  13   4        1.45        0.51      1.06 o 
  -4  13   4       12.09       11.19      0.93 o 
  -3  13   4       23.03       25.98      0.93 o 
  -2  13   4       36.83       37.43      1.07 o 
  -1  13   4        3.02        3.55      0.53 o 
   0  13   4       43.72       45.00      0.76 o 
   1  13   4      567.00      539.91      2.54 o 
   2  13   4        2.02        3.02      0.59 o 
   3  13   4        2.94        2.24      0.60 o 
   4  13   4        6.12        6.28      0.70 o 
   5  13   4       19.75       18.37      1.79 o 
  -5  14   4       11.00        8.93      1.62 o 
  -4  14   4       14.39       14.56      1.62 o 
  -3  14   4       55.82       59.06      2.05 o 
  -2  14   4        0.73        1.58      0.82 o 
  -1  14   4        6.19        5.33      0.90 o 
   0  14   4       13.27       12.56      0.58 o 
   1  14   4        0.38        0.64      0.61 o 
   2  14   4       49.45       47.03      0.99 o 
   3  14   4        3.19        2.95      0.75 o 
   4  14   4       28.55       26.12      0.84 o 
  -4  15   4        3.03        1.93      1.46 o 
  -3  15   4        3.81        2.75      0.91 o 
  -2  15   4        8.55        8.88      0.90 o 
  -1  15   4        5.97        6.70      0.99 o 
   0  15   4       10.65        9.85      0.58 o 
   1  15   4        0.01        0.52      0.81 o 
   2  15   4        0.05        0.33      1.25 o 
   3  15   4        0.12        0.56      0.99 o 
   4  15   4        0.31        0.30      1.17 o 
  -3  16   4        0.25        0.60      1.00 o 
  -2  16   4       62.65       68.32      1.51 o 
  -1  16   4       44.31       42.73      1.07 o 
   0  16   4       38.63       38.99      1.40 o 
   1  16   4        1.39        1.72      0.97 o 
   2  16   4        2.64        2.89      0.76 o 
   3  16   4        0.86        0.51      0.87 o 
  -3  17   4       30.89       32.20      1.86 o 
  -2  17   4        0.27        0.36      1.03 o 
  -1  17   4       17.06       17.66      1.18 o 
   0  17   4        4.33        3.79      0.81 o 
   1  17   4       95.23      100.34      1.57 o 
   2  17   4        0.36        0.69      1.45 o 
  -2  18   4        1.21        0.99      1.19 o 
  -1  18   4        0.60        0.30      1.07 o 
   0  18   4        0.00       -0.10      0.91 o 
   1  18   4        6.47        6.91      1.08 o 
   2  18   4       19.48       19.22      1.10 o 
  -2  19   4       10.53       12.26      1.91 o 
  -1  19   4        1.41        3.98      1.69 o 
   0  19   4        3.92        3.44      1.68 o 
   1  19   4       80.49       86.69      2.43 o 
  -7   1   5       18.95       18.94      1.16 o 
  -6   1   5        2.70        2.42      0.62 o 
  -5   1   5       16.90       15.72      0.57 o 
  -4   1   5      458.61      436.81      2.35 o 
  -3   1   5        3.45        4.13      0.42 o 
  -2   1   5      341.41      316.29      1.06 o 
  -1   1   5       36.63       38.49      0.61 o 
   0   1   5       70.84       79.58      0.63 o 
   1   1   5      297.59      338.29      2.68 o 
   2   1   5        0.59        1.25      0.37 o 
   3   1   5       54.34       60.67      0.61 o 
   4   1   5        6.19        7.87      0.42 o 
   5   1   5        3.06        3.67      0.53 o 
   6   1   5        1.56        1.09      1.11 o 
  -7   2   5        0.40        0.82      1.65 o 
  -6   2   5        0.54        0.22      0.72 o 
  -5   2   5        1.85        1.61      0.61 o 
  -4   2   5      135.77      129.62      1.05 o 
  -3   2   5      833.64      775.22      3.23 o 
  -2   2   5        7.67        9.79      0.33 o 
  -1   2   5        0.45        0.05      0.24 o 
   0   2   5       58.42       62.51      0.44 o 
   1   2   5      144.81      144.32      0.86 o 
   2   2   5       42.15       40.92      0.47 o 
   3   2   5       24.96       26.90      0.43 o 
   4   2   5       71.02       68.78      0.80 o 
   5   2   5        7.68        8.98      0.58 o 
   6   2   5        0.17        0.44      1.68 o 
  -7   3   5        8.29        7.12      1.64 o 
  -6   3   5        3.95        3.71      0.73 o 
  -5   3   5        2.30        2.52      0.60 o 
  -4   3   5       10.49       11.16      0.59 o 
  -3   3   5      372.07      356.06      2.91 o 
  -2   3   5       36.65       37.81      0.51 o 
  -1   3   5       48.97       54.20      0.56 o 
   0   3   5       59.51       67.94      0.49 o 
   1   3   5        9.86        9.65      0.25 o 
   2   3   5        1.23        1.08      0.31 o 
   3   3   5       76.17       85.72      0.67 o 
   4   3   5       52.79       53.80      0.76 o 
   5   3   5       11.12       10.30      0.54 o 
   6   3   5       14.22       13.37      1.59 o 
  -6   4   5        0.33        0.50      0.73 o 
  -5   4   5        1.06        0.99      0.61 o 
  -4   4   5        0.36        0.88      0.54 o 
  -3   4   5       20.64       17.22      0.61 o 
  -2   4   5       50.03       48.51      0.54 o 
  -1   4   5      220.08      236.28      1.14 o 
   0   4   5      638.47      631.84      3.73 o 
   1   4   5       16.06       15.99      0.31 o 
   2   4   5       11.24       11.62      0.33 o 
   3   4   5        3.98        5.37      0.38 o 
   4   4   5       57.38       52.52      0.72 o 
   5   4   5        5.78        4.30      0.59 o 
   6   4   5        6.39        6.92      1.69 o 
  -6   5   5       74.12       76.00      1.62 o 
  -5   5   5       14.18       13.96      0.68 o 
  -4   5   5       80.10       68.80      0.96 o 
  -3   5   5        0.16        0.90      0.50 o 
  -2   5   5       66.43       64.50      0.63 o 
  -1   5   5       42.54       38.62      0.59 o 
   0   5   5       30.12       35.51      0.43 o 
   1   5   5        0.31        0.24      0.31 o 
   2   5   5       64.45       63.72      0.59 o 
   3   5   5        6.58        5.36      0.53 o 
   4   5   5        2.66        2.85      0.61 o 
   5   5   5        0.33        0.10      0.72 o 
  -6   6   5       23.28       25.14      1.31 o 
  -5   6   5        0.01       -0.13      1.01 o 
  -4   6   5      164.78      143.91      1.76 o 
  -3   6   5      104.90       85.74      0.83 o 
  -2   6   5       40.64       40.36      0.57 o 
  -1   6   5       19.49       19.38      0.61 o 
   0   6   5        0.89        1.30      0.34 o 
   1   6   5      429.85      427.31      3.51 o 
   2   6   5        0.58        0.32      0.54 o 
   3   6   5       36.69       34.97      0.63 o 
   4   6   5        0.00        0.01      0.51 o 
   5   6   5        5.53        4.37      0.76 o 
  -6   7   5        6.91        5.76      1.16 o 
  -5   7   5        5.92        5.45      0.79 o 
  -4   7   5       47.76       44.61      0.71 o 
  -3   7   5        1.03        4.67      0.42 o 
  -2   7   5       13.01       12.38      0.46 o 
  -1   7   5        6.61        4.86      0.40 o 
   0   7   5       10.03        9.18      0.40 o 
   1   7   5       41.11       38.32      0.61 o 
   2   7   5       42.62       45.17      0.72 o 
   3   7   5        0.04        0.13      0.49 o 
   4   7   5       14.48       16.86      0.59 o 
   5   7   5        1.10        1.34      0.80 o 
  -6   8   5       29.93       33.28      1.29 o 
  -5   8   5        2.56        1.60      1.33 o 
  -4   8   5        5.23        3.91      0.55 o 
  -3   8   5       58.32       52.76      0.70 o 
  -2   8   5       19.19       21.40      0.51 o 
  -1   8   5      456.00      423.35      1.96 o 
   0   8   5       23.40       23.27      0.51 o 
   1   8   5      100.54       95.13      2.35 o 
   2   8   5        8.91        9.42      0.48 o 
   3   8   5        0.43        0.10      0.49 o 
   4   8   5       11.07       10.84      0.58 o 
   5   8   5        4.60        4.97      0.85 o 
  -6   9   5       36.71       41.72      1.50 o 
  -5   9   5        0.52        0.17      0.85 o 
  -4   9   5        5.57        4.53      0.81 o 
  -3   9   5      131.69      127.38      1.80 o 
  -2   9   5        4.88       10.05      0.43 o 
  -1   9   5      341.28      325.51      2.01 o 
   0   9   5       31.10       30.31      0.90 o 
   1   9   5       64.21       66.81      1.50 o 
   2   9   5       48.44       47.16      0.81 o 
   3   9   5        9.25        7.58      0.49 o 
   4   9   5       32.71       33.22      0.78 o 
   5   9   5        0.07        0.19      1.08 o 
  -5  10   5        4.67        4.38      0.92 o 
  -4  10   5       11.99       13.80      0.84 o 
  -3  10   5        4.09        3.57      0.54 o 
  -2  10   5      166.97      150.52      2.35 o 
  -1  10   5      102.94       99.14      1.12 o 
   0  10   5        0.63        0.69      0.45 o 
   1  10   5       82.66       85.17      1.95 o 
   2  10   5       25.49       27.93      0.75 o 
   3  10   5        0.34       -0.08      0.60 o 
   4  10   5       45.16       46.40      1.06 o 
   5  10   5       14.68       13.89      1.14 o 
  -5  11   5       16.63       14.14      1.05 o 
  -4  11   5        0.02       -0.04      0.80 o 
  -3  11   5        2.23        2.88      0.71 o 
  -2  11   5      152.71      163.10      1.15 o 
  -1  11   5      155.86      149.16      2.32 o 
   0  11   5       51.07       50.62      1.01 o 
   1  11   5      149.90      148.52      3.09 o 
   2  11   5        9.75        7.48      0.56 o 
   3  11   5       46.07       47.51      0.96 o 
   4  11   5        0.46        1.03      0.76 o 
   5  11   5        0.06       -0.12      1.71 o 
  -5  12   5       97.16      103.97      1.86 o 
  -4  12   5       36.35       36.15      1.18 o 
  -3  12   5        0.68        0.11      0.74 o 
  -2  12   5        3.68        3.74      0.53 o 
  -1  12   5       32.00       30.41      0.92 o 
   0  12   5       49.76       46.13      0.92 o 
   1  12   5       84.57       80.28      1.05 o 
   2  12   5      119.21      114.54      1.56 o 
   3  12   5        0.74        0.40      0.93 o 
   4  12   5        5.46        5.59      0.86 o 
  -5  13   5        0.98        0.70      1.52 o 
  -4  13   5        0.02        0.52      0.91 o 
  -3  13   5       16.58       17.22      1.06 o 
  -2  13   5       20.35       23.57      0.95 o 
  -1  13   5        1.00        0.86      0.60 o 
   0  13   5       28.51       27.54      0.67 o 
   1  13   5        5.10        4.86      0.57 o 
   2  13   5        1.75        1.99      0.78 o 
   3  13   5        9.34       10.75      0.96 o 
   4  13   5        2.77        2.98      1.10 o 
  -4  14   5        6.78        5.64      1.34 o 
  -2  14   5       51.65       56.24      1.30 o 
  -1  14   5       32.95       34.03      0.83 o 
   0  14   5       52.59       53.70      0.97 o 
   1  14   5        0.39        0.13      0.62 o 
   2  14   5        5.34        4.16      0.89 o 
   3  14   5       13.46       12.27      1.36 o 
   4  14   5        3.25        3.44      1.62 o 
  -4  15   5       18.13       17.76      1.58 o 
  -3  15   5       11.44       11.21      1.51 o 
  -2  15   5      148.21      162.26      2.07 o 
  -1  15   5        0.05        0.26      1.26 o 
   0  15   5        6.28        6.55      0.60 o 
   1  15   5        0.08        0.40      0.60 o 
   2  15   5       50.66       49.28      1.40 o 
   3  15   5        7.01        5.63      1.02 o 
  -3  16   5        9.38        7.98      1.54 o 
  -2  16   5       12.65       11.19      1.01 o 
  -1  16   5        1.94        0.76      0.79 o 
   0  16   5        0.47        0.60      0.66 o 
   1  16   5        0.27        0.26      0.80 o 
   2  16   5        7.39        7.72      1.02 o 
  -2  17   5        0.82        0.68      1.08 o 
  -1  17   5        0.16        0.03      1.03 o 
   0  17   5       25.57       24.26      1.24 o 
   1  17   5       14.59       13.33      0.85 o 
   2  17   5        5.55        6.05      1.11 o 
  -2  18   5       25.74       26.17      1.26 o 
  -1  18   5       33.10       29.85      1.34 o 
   0  18   5        2.41        1.98      1.23 o 
   1  18   5       16.00       16.89      1.80 o 
  -6   0   6       35.81       38.52      1.23 o 
  -5   0   6        3.57        3.04      0.76 o 
  -4   0   6       19.53       17.60      0.74 o 
  -3   0   6     1557.73     1470.20     38.80 o 
  -2   0   6      677.72      674.30      7.77 o 
  -1   0   6      217.03      209.56      1.43 o 
   0   0   6       15.25       14.98      0.58 o 
   1   0   6       88.66       94.28      1.13 o 
   2   0   6      404.30      410.23      2.29 o 
   3   0   6       59.77       57.67      1.06 o 
   4   0   6        6.13        8.88      0.72 o 
   5   0   6        8.80        7.46      1.38 o 
  -6   1   6        2.38        2.10      0.76 o 
  -5   1   6       34.74       36.47      0.87 o 
  -4   1   6       30.63       30.08      0.61 o 
  -3   1   6      102.95      103.50      2.09 o 
  -2   1   6        2.50        2.51      0.28 o 
  -1   1   6       32.51       32.23      0.53 o 
   0   1   6      245.51      251.86      1.16 o 
   1   1   6        0.15        0.14      0.46 o 
   2   1   6        1.91        1.87      0.42 o 
   3   1   6       74.67       77.62      0.84 o 
   4   1   6      111.76      119.04      1.43 o 
   5   1   6        0.17        0.28      0.95 o 
  -6   2   6        3.57        3.04      0.76 o 
  -5   2   6        1.29        1.32      0.61 o 
  -4   2   6        0.14        0.26      0.57 o 
  -3   2   6      148.21      138.94      1.81 o 
  -2   2   6      183.88      176.89      1.10 o 
  -1   2   6        2.38        2.75      0.26 o 
   0   2   6      390.99      402.71      1.60 o 
   1   2   6       38.38       33.95      0.56 o 
   2   2   6       11.06       13.72      0.67 o 
   3   2   6        5.99        5.78      0.42 o 
   4   2   6        0.03       -0.22      0.73 o 
   5   2   6        0.24        0.67      1.30 o 
  -6   3   6        4.35        3.92      0.90 o 
  -5   3   6       14.81       15.27      0.71 o 
  -4   3   6       23.14       25.45      0.85 o 
  -3   3   6       29.46       37.35      1.09 o 
  -2   3   6      486.06      440.39      2.64 o 
  -1   3   6       16.24       14.52      0.48 o 
   0   3   6      192.85      195.17      0.83 o 
   1   3   6      377.96      367.36      1.65 o 
   2   3   6      112.25      111.11      1.02 o 
   3   3   6       10.28       10.54      0.58 o 
   4   3   6       55.22       57.61      1.02 o 
   5   3   6        0.05        0.95      0.91 o 
  -6   4   6       19.70       19.29      0.87 o 
  -5   4   6        0.04        0.37      0.62 o 
  -4   4   6       62.97       58.04      0.93 o 
  -3   4   6      445.48      384.71      5.66 o 
  -2   4   6      238.31      236.63      2.02 o 
  -1   4   6        2.62        2.14      0.38 o 
   0   4   6        3.94        2.68      0.32 o 
   1   4   6      106.41      110.83      1.39 o 
   2   4   6       59.21       58.92      0.68 o 
   3   4   6        7.37        5.99      0.58 o 
   4   4   6        1.70        1.39      0.62 o 
   5   4   6        5.17        4.40      0.92 o 
  -6   5   6        8.08        8.74      0.80 o 
  -5   5   6        1.21        0.84      0.67 o 
  -4   5   6        3.92        3.58      0.55 o 
  -3   5   6       33.30       27.17      0.66 o 
  -2   5   6       20.14       14.11      0.44 o 
  -1   5   6       51.06       48.47      0.69 o 
   0   5   6        8.67        8.45      0.39 o 
   1   5   6       31.01       35.94      0.75 o 
   2   5   6       59.20       57.20      1.07 o 
   3   5   6        2.91        2.86      0.72 o 
   4   5   6        0.28        0.14      0.76 o 
   5   5   6       16.88       16.27      1.01 o 
   6   5   6        8.97        6.79      1.72 o 
  -6   6   6       16.22       16.13      1.99 o 
  -5   6   6       46.29       46.73      0.98 o 
  -4   6   6       25.84       21.82      0.61 o 
  -3   6   6       40.31       34.29      0.81 o 
  -2   6   6       68.73       78.36      0.86 o 
  -1   6   6      126.70      128.18      1.53 o 
   0   6   6      263.06      259.50      1.24 o 
   1   6   6       57.26       56.51      0.73 o 
   2   6   6       65.16       69.28      1.92 o 
   3   6   6       30.81       31.33      0.98 o 
   4   6   6        2.49        2.45      0.78 o 
   5   6   6        5.58        5.57      0.99 o 
  -6   7   6       18.91       17.58      1.13 o 
  -5   7   6        1.94        1.93      0.68 o 
  -4   7   6        1.68        2.94      0.51 o 
  -3   7   6       10.14       11.46      0.49 o 
  -2   7   6       96.52       85.63      1.27 o 
  -1   7   6       50.75       48.36      0.64 o 
   0   7   6      626.49      595.99      5.79 o 
   1   7   6        1.18        1.05      0.68 o 
   2   7   6       69.22       66.13      1.21 o 
   3   7   6        0.16        0.62      0.79 o 
   4   7   6        2.32        2.67      0.88 o 
   5   7   6       13.61       13.78      1.03 o 
  -6   8   6        5.39        5.77      1.45 o 
  -5   8   6       23.24       20.96      1.08 o 
  -4   8   6        0.21        0.92      0.50 o 
  -3   8   6        1.42        1.14      0.55 o 
  -2   8   6      109.68       91.55      0.96 o 
  -1   8   6        7.48        8.07      0.44 o 
   0   8   6      141.59      135.77      1.71 o 
   1   8   6       67.86       65.25      2.63 o 
   2   8   6      116.15      112.96      1.56 o 
   3   8   6        0.52        0.23      0.71 o 
   4   8   6        3.41        4.12      0.89 o 
   5   8   6       22.04       23.58      1.17 o 
  -5   9   6       12.71       12.47      0.96 o 
  -4   9   6        0.13        0.42      0.74 o 
  -3   9   6        7.29        7.65      0.47 o 
  -2   9   6       46.04       34.49      0.61 o 
  -1   9   6       58.31       60.01      1.18 o 
   0   9   6      159.50      156.57      1.79 o 
   1   9   6       15.69       14.46      1.01 o 
   2   9   6       58.26       60.37      3.05 o 
   3   9   6        5.75        4.98      0.77 o 
   4   9   6        0.01        0.21      0.96 o 
   5   9   6        3.22        4.92      1.13 o 
  -5  10   6       54.68       56.36      2.16 o 
  -4  10   6       24.71       24.24      1.42 o 
  -3  10   6        5.30        6.56      0.58 o 
  -2  10   6       61.33       64.35      0.79 o 
  -1  10   6      131.47      138.45      1.12 o 
   0  10   6       49.79       50.16      0.86 o 
   1  10   6       94.28       95.97      1.56 o 
   2  10   6        7.70        6.99      0.77 o 
   3  10   6        0.57        0.36      1.30 o 
   4  10   6       15.34       15.45      0.99 o 
   5  10   6        1.45        0.72      1.71 o 
  -5  11   6       42.78       42.83      1.35 o 
  -4  11   6       32.73       37.65      1.19 o 
  -3  11   6        0.52        0.19      0.74 o 
  -2  11   6        0.73        0.90      0.47 o 
  -1  11   6       70.66       61.50      1.06 o 
   0  11   6       48.41       46.30      1.29 o 
   1  11   6       11.91       10.07      1.19 o 
   2  11   6       16.40       16.15      0.86 o 
   3  11   6       19.48       17.65      1.03 o 
   4  11   6        1.67        0.80      1.05 o 
  -5  12   6       68.72       72.37      1.66 o 
  -4  12   6       43.93       43.15      1.27 o 
  -3  12   6        0.10       -0.24      1.08 o 
  -2  12   6        3.45        4.64      0.57 o 
  -1  12   6        6.42        6.36      0.60 o 
   0  12   6       46.32       46.41      1.01 o 
   1  12   6        0.35        0.00      0.95 o 
   2  12   6       39.73       42.45      1.20 o 
   3  12   6        2.14        1.40      1.03 o 
   4  12   6       14.53       12.76      1.09 o 
  -4  13   6       58.19       62.49      1.66 o 
  -3  13   6        4.80        4.32      1.19 o 
  -2  13   6        2.39        0.98      0.63 o 
  -1  13   6        5.59        6.11      0.63 o 
   0  13   6       15.15       16.07      0.77 o 
   1  13   6       19.27       17.77      1.09 o 
   2  13   6      206.54      202.29      3.52 o 
   3  13   6        4.75        7.77      1.03 o 
  -4  14   6       41.07       41.41      1.98 o 
  -3  14   6       46.87       46.84      1.90 o 
  -2  14   6        2.32        2.91      1.17 o 
  -1  14   6       56.66       61.05      1.07 o 
   0  14   6        6.14        5.43      0.69 o 
   1  14   6        8.40        9.71      0.99 o 
   2  14   6        1.84        1.91      0.97 o 
   3  14   6       27.58       25.65      1.20 o 
  -3  15   6        7.70        5.23      1.43 o 
  -2  15   6        5.56        4.37      0.93 o 
  -1  15   6       29.08       26.68      1.17 o 
   0  15   6        9.25       10.08      0.95 o 
   1  15   6       23.12       21.95      0.91 o 
   2  15   6        0.67        0.66      0.99 o 
  -3  16   6        2.58        0.79      1.64 o 
  -2  16   6        4.95        3.53      1.34 o 
  -1  16   6      151.92      154.97      2.16 o 
   0  16   6        3.05        1.47      0.79 o 
   1  16   6        0.00        0.58      1.57 o 
   2  16   6       10.68        9.14      1.12 o 
  -2  17   6        0.29        0.27      1.15 o 
  -1  17   6        5.02        4.24      1.09 o 
   0  17   6       23.52       22.69      1.29 o 
   1  17   6        4.58        4.39      0.92 o 
  -6   1   7        7.99        6.93      0.82 o 
  -5   1   7        2.76        2.86      0.65 o 
  -4   1   7        1.10        1.10      0.47 o 
  -3   1   7       27.28       26.99      1.65 o 
  -2   1   7      198.31      198.48      3.01 o 
  -1   1   7        0.89        0.39      0.41 o 
   0   1   7        0.42        0.94      0.49 o 
   1   1   7       86.11       86.36      1.36 o 
   2   1   7        0.60        1.41      0.42 o 
   3   1   7       59.32       59.29      0.81 o 
   4   1   7       20.07       18.79      0.76 o 
   5   1   7        5.28        4.19      1.06 o 
  -6   2   7        7.33        8.04      0.83 o 
  -5   2   7        7.32        7.15      0.67 o 
  -4   2   7       14.49       15.73      0.64 o 
  -3   2   7        9.36       11.29      0.52 o 
  -2   2   7      542.76      497.81      2.26 o 
  -1   2   7       11.81        9.87      0.43 o 
   0   2   7       66.75       67.45      0.74 o 
   1   2   7      328.49      326.84      1.50 o 
   2   2   7       45.31       44.01      1.12 o 
   3   2   7        3.76        3.40      0.48 o 
   4   2   7        5.54        6.71      0.66 o 
   5   2   7       54.93       55.18      1.74 o 
  -6   3   7       27.63       30.83      0.99 o 
  -5   3   7        1.47        1.30      0.68 o 
  -4   3   7       11.10       11.06      0.76 o 
  -3   3   7        3.43        2.89      0.50 o 
  -2   3   7       47.07       57.51      1.52 o 
  -1   3   7       24.01       27.10      0.77 o 
   0   3   7       10.78       10.57      0.45 o 
   1   3   7       22.13       24.18      1.05 o 
   2   3   7        0.36        0.15      0.40 o 
   3   3   7       14.95       15.03      0.65 o 
   4   3   7       28.27       27.49      0.86 o 
   5   3   7        7.48        5.73      0.87 o 
  -6   4   7        0.05        0.00      0.82 o 
  -5   4   7        0.87        1.49      0.69 o 
  -4   4   7        2.18        2.58      0.79 o 
  -3   4   7       68.84       61.37      1.39 o 
  -2   4   7        0.40        0.39      0.36 o 
  -1   4   7      289.42      253.64      5.12 o 
   0   4   7        4.70        6.98      0.44 o 
   1   4   7       33.76       33.31      0.59 o 
   2   4   7       24.47       28.07      0.57 o 
   3   4   7        0.70        0.34      0.62 o 
   4   4   7        2.58        3.07      0.69 o 
   5   4   7       18.47       16.79      1.07 o 
  -6   5   7        0.63        0.53      1.02 o 
  -5   5   7      103.99      111.74      1.68 o 
  -4   5   7       12.25       12.66      0.64 o 
  -3   5   7        0.58        2.04      0.52 o 
  -2   5   7      169.56      158.67      1.54 o 
  -1   5   7       70.36       75.70      1.12 o 
   0   5   7        7.28        6.46      0.49 o 
   1   5   7      141.14      139.11      1.21 o 
   2   5   7       51.09       48.43      0.90 o 
   3   5   7       17.24       17.88      0.85 o 
   4   5   7        0.26        0.29      0.88 o 
   5   5   7        0.23        1.22      1.58 o 
  -6   6   7        9.23        8.91      1.53 o 
  -5   6   7       29.97       33.73      0.95 o 
  -4   6   7        5.82        5.63      0.51 o 
  -3   6   7       35.09       24.85      0.69 o 
  -2   6   7        7.09        5.22      0.40 o 
  -1   6   7        2.66        3.92      0.42 o 
   0   6   7       11.12       11.41      0.50 o 
   1   6   7      109.94      109.76      2.42 o 
   2   6   7       72.58       74.21      1.30 o 
   3   6   7        3.01        3.47      0.74 o 
   4   6   7        4.32        4.30      0.91 o 
   5   6   7        4.16        3.01      1.10 o 
  -6   7   7       24.36       26.34      1.70 o 
  -5   7   7        4.87        4.74      0.77 o 
  -4   7   7       52.35       53.84      0.84 o 
  -3   7   7       38.91       33.30      1.56 o 
  -2   7   7        4.33        5.41      0.42 o 
  -1   7   7        5.96        6.08      0.41 o 
   0   7   7       21.77       23.39      0.51 o 
   1   7   7      117.11      117.47      1.52 o 
   2   7   7       12.39       12.59      0.82 o 
   3   7   7        4.86        3.61      0.77 o 
   4   7   7        2.09        2.00      0.95 o 
   5   7   7        0.83        1.38      1.16 o 
  -5   8   7       12.92       10.63      0.96 o 
  -4   8   7       10.14        8.87      0.56 o 
  -3   8   7       62.33       60.53      1.10 o 
  -2   8   7        2.76        2.97      0.44 o 
  -1   8   7        5.64        3.75      0.42 o 
   0   8   7       30.90       33.57      0.71 o 
   1   8   7      142.66      140.62      1.70 o 
   2   8   7        3.57        3.67      0.74 o 
   3   8   7        8.74        8.05      0.87 o 
   4   8   7        3.82        4.68      0.96 o 
   5   8   7        5.57        5.79      1.71 o 
  -5   9   7       59.36       62.19      1.49 o 
  -4   9   7        2.66        1.70      0.69 o 
  -3   9   7        1.23        1.58      0.72 o 
  -2   9   7       11.55       10.65      0.48 o 
  -1   9   7       66.87       62.16      1.01 o 
   0   9   7      169.42      162.97      1.79 o 
   1   9   7       10.45       11.68      0.87 o 
   2   9   7        8.21        7.23      0.74 o 
   3   9   7        7.50        7.33      0.89 o 
   4   9   7        3.64        3.45      1.01 o 
  -5  10   7        0.92        0.99      1.04 o 
  -4  10   7        9.29        8.36      0.86 o 
  -3  10   7       59.29       70.29      1.31 o 
  -2  10   7       36.85       36.63      0.67 o 
  -1  10   7      125.69      118.67      2.03 o 
   0  10   7       56.55       54.79      1.69 o 
   1  10   7        4.72        5.02      0.74 o 
   2  10   7       39.39       42.13      1.55 o 
   3  10   7       53.62       54.44      1.37 o 
   4  10   7        3.57        2.59      1.11 o 
  -5  11   7       19.60       21.02      1.16 o 
  -4  11   7       14.21       15.47      0.99 o 
  -3  11   7       34.18       37.25      1.07 o 
  -2  11   7        0.03       -0.01      0.50 o 
  -1  11   7        0.26        0.55      0.57 o 
   0  11   7       19.98       17.99      0.86 o 
   1  11   7       25.57       27.68      0.82 o 
   2  11   7       50.17       49.51      1.31 o 
   3  11   7       12.27       11.86      0.94 o 
   4  11   7        1.55        2.19      1.70 o 
  -4  12   7       92.40       97.96      1.74 o 
  -3  12   7        3.60        3.34      0.85 o 
  -2  12   7        0.71        0.50      0.64 o 
  -1  12   7        8.85        8.04      0.64 o 
   0  12   7        3.19        3.67      0.64 o 
   1  12   7        1.50        1.72      0.65 o 
   2  12   7        1.57        0.86      0.98 o 
   3  12   7       71.74       72.76      2.42 o 
  -4  13   7       28.80       28.41      1.21 o 
  -3  13   7        9.97       11.60      1.35 o 
  -2  13   7       39.24       39.78      0.93 o 
  -1  13   7       28.53       30.99      1.11 o 
   0  13   7        1.02        0.76      0.70 o 
   1  13   7        2.58        1.12      0.77 o 
   2  13   7       22.43       23.84      1.10 o 
   3  13   7        5.81        6.04      1.10 o 
  -4  14   7       21.98       21.52      1.63 o 
  -3  14   7       15.52       12.97      1.44 o 
  -2  14   7        0.50        0.79      1.27 o 
  -1  14   7        0.37        0.46      0.70 o 
   0  14   7        1.02        1.58      0.75 o 
   1  14   7       26.54       27.38      0.97 o 
   2  14   7        4.87        5.51      0.97 o 
  -3  15   7        5.54        5.39      1.53 o 
  -2  15   7        2.65        2.96      1.34 o 
  -1  15   7       13.20       14.53      0.82 o 
   0  15   7       33.93       37.98      1.33 o 
   1  15   7        1.03        0.91      0.82 o 
   2  15   7        3.79        4.42      1.08 o 
  -2  16   7       16.60       18.41      1.61 o 
  -1  16   7       14.05       13.07      1.08 o 
   0  16   7        1.50        0.80      1.03 o 
   1  16   7        4.82        4.88      0.92 o 
  -1  17   7        3.17        3.17      1.29 o 
   0  17   7       32.43       33.96      1.94 o 
   1  17   7        0.45        0.44      1.80 o 
  -6   0   8        3.05        4.01      1.51 o 
  -5   0   8      130.26      139.20      2.79 o 
  -4   0   8        0.03       -0.07      1.25 o 
  -3   0   8        0.17        0.38      1.23 o 
  -2   0   8      405.66      395.09      3.77 o 
  -1   0   8      394.45      378.27      9.67 o 
   0   0   8      103.40      101.22      2.38 o 
   1   0   8        8.62        8.91      0.99 o 
   2   0   8      119.81      114.68      1.48 o 
   3   0   8       24.47       26.16      0.94 o 
   4   0   8        1.21        1.12      1.44 o 
   5   0   8        7.03        5.91      1.74 o 
  -6   1   8        2.47        2.07      1.08 o 
  -5   1   8        7.72       11.01      0.96 o 
  -4   1   8        1.33        1.25      0.81 o 
  -3   1   8        0.00       -0.01      0.83 o 
  -2   1   8       75.01       74.17      1.84 o 
  -1   1   8       39.61       36.77      0.60 o 
   0   1   8        1.22        0.67      0.43 o 
   1   1   8       12.33       12.17      0.50 o 
   2   1   8       34.96       35.81      0.69 o 
   3   1   8        0.99        0.77      0.51 o 
   4   1   8       23.42       24.06      0.85 o 
   5   1   8        6.55        5.05      1.23 o 
  -5   2   8       16.45       20.47      1.54 o 
  -4   2   8        0.02       -0.27      0.81 o 
  -3   2   8       26.95       26.50      0.94 o 
  -2   2   8       14.70       13.25      1.05 o 
  -1   2   8      111.80      116.46      0.94 o 
   0   2   8        0.19        0.20      0.44 o 
   1   2   8       45.16       45.60      1.00 o 
   2   2   8        1.88        1.57      0.46 o 
   3   2   8        0.75        0.19      0.62 o 
   4   2   8        0.52        0.53      0.76 o 
  -6   3   8        0.82        1.79      1.52 o 
  -5   3   8        6.47        6.81      1.32 o 
  -4   3   8      130.72      131.45      3.47 o 
  -3   3   8       10.38       10.04      1.09 o 
  -2   3   8        8.66        5.20      0.93 o 
  -1   3   8      228.98      214.68      2.96 o 
   0   3   8      172.71      160.06      1.12 o 
   1   3   8       12.28       11.74      0.48 o 
   2   3   8        9.59       10.75      0.50 o 
   3   3   8        0.93        1.22      0.68 o 
   4   3   8        3.38        2.75      0.76 o 
   5   3   8        0.08       -0.13      1.20 o 
  -6   4   8       23.04       23.39      1.64 o 
  -5   4   8        1.87        2.25      1.02 o 
  -4   4   8       30.06       33.06      0.92 o 
  -3   4   8       26.60       26.34      0.99 o 
  -2   4   8      111.10       90.65      1.98 o 
  -1   4   8      132.92      133.90      2.00 o 
   0   4   8        0.79        1.30      0.44 o 
   1   4   8       11.05       11.12      0.47 o 
   2   4   8       12.46       11.80      0.63 o 
   3   4   8        2.96        3.05      0.68 o 
   4   4   8        0.03        0.12      0.79 o 
   5   4   8        2.31        1.38      1.22 o 
  -6   5   8       13.71       15.43      1.64 o 
  -5   5   8       29.81       34.47      1.03 o 
  -4   5   8       25.84       28.37      0.87 o 
  -3   5   8        4.26        4.35      0.95 o 
  -2   5   8      138.54      112.75      1.55 o 
  -1   5   8        1.94        1.03      0.93 o 
   0   5   8        0.02       -0.16      0.81 o 
   1   5   8       40.55       40.40      1.05 o 
   2   5   8       43.50       42.51      0.91 o 
   3   5   8       52.81       56.03      2.01 o 
   4   5   8        1.34        1.05      1.01 o 
   5   5   8        0.47       -0.06      1.64 o 
  -5   6   8       68.54       71.29      1.28 o 
  -4   6   8       67.27       69.34      1.31 o 
  -3   6   8       10.63        9.74      0.83 o 
  -2   6   8        4.91        3.56      0.79 o 
  -1   6   8       15.58       16.51      0.72 o 
   0   6   8        0.27        0.50      0.51 o 
   1   6   8       68.75       69.66      1.27 o 
   2   6   8        4.28        4.54      0.69 o 
   3   6   8       15.35       17.75      0.95 o 
   4   6   8        2.71        2.91      0.96 o 
  -5   7   8        0.01        0.01      1.01 o 
  -4   7   8       98.85      106.37      1.38 o 
  -3   7   8       41.26       39.26      1.15 o 
  -2   7   8        1.95        1.80      0.75 o 
  -1   7   8       10.69        9.51      0.67 o 
   0   7   8        7.30        7.21      0.54 o 
   1   7   8       29.21       30.52      1.10 o 
   2   7   8       26.01       25.37      1.00 o 
   3   7   8       19.25       18.25      1.02 o 
   4   7   8        1.59        0.78      1.04 o 
  -5   8   8        1.99        0.84      1.09 o 
  -4   8   8        1.33        1.28      0.90 o 
  -3   8   8        0.89        0.44      0.79 o 
  -2   8   8        8.01       10.99      0.82 o 
  -1   8   8       66.75       62.33      1.45 o 
   0   8   8        3.01        2.73      0.73 o 
   1   8   8       62.54       61.00      1.28 o 
   2   8   8        5.13        4.81      0.84 o 
   3   8   8       18.35       18.74      1.03 o 
   4   8   8        0.53        0.67      1.13 o 
  -5   9   8        2.18        1.72      1.66 o 
  -4   9   8        0.92        1.18      0.92 o 
  -3   9   8        1.24        1.17      0.84 o 
  -2   9   8        2.75        1.73      0.74 o 
  -1   9   8       30.20       33.87      0.79 o 
   0   9   8       51.89       52.22      1.22 o 
   1   9   8       24.38       22.92      1.20 o 
   3   9   8        0.37        0.17      1.31 o 
   4   9   8        5.84        4.28      1.18 o 
  -4  10   8       99.72      102.87      3.51 o 
  -3  10   8       21.61       20.81      0.99 o 
  -2  10   8        2.85        3.88      0.76 o 
  -1  10   8       47.43       48.80      2.23 o 
   0  10   8       13.10       14.07      0.85 o 
   1  10   8       22.65       23.32      1.01 o 
   2  10   8        0.06        0.10      0.83 o 
   3  10   8        0.15        0.04      1.07 o 
  -4  11   8       69.20       70.68      2.21 o 
  -3  11   8        3.29        5.55      0.87 o 
  -2  11   8        6.13        6.35      1.18 o 
  -1  11   8       10.59       10.86      1.24 o 
   0  11   8       13.62       12.08      0.89 o 
   1  11   8        3.57        3.71      0.86 o 
   2  11   8        0.31        0.67      1.39 o 
   3  11   8        7.65        7.22      1.11 o 
  -3  12   8       20.67       21.01      1.46 o 
  -2  12   8        7.42        7.45      1.25 o 
  -1  12   8        6.50        6.57      0.84 o 
   0  12   8        6.77        5.45      0.88 o 
   1  12   8       43.77       40.51      2.76 o 
   2  12   8        0.17       -0.10      1.44 o 
  -2  13   8        6.96        7.62      1.29 o 
  -1  13   8       10.66       10.59      0.92 o 
   0  13   8       32.96       33.52      1.18 o 
   1  13   8        0.16       -0.14      1.32 o 
   2  13   8        0.66        0.22      1.15 o 
  -2  14   8        2.82        0.20      1.42 o 
  -1  14   8        1.69        1.91      0.98 o 
   0  14   8       43.95       43.88      1.98 o 
   1  14   8        0.13        0.47      1.02 o 
  -1  15   8        8.98        7.97      1.02 o 
   0  15   8        4.94        4.49      1.01 o 
   1  15   8        4.57        4.78      1.51 o 
  -1  16   8       11.73        9.69      1.67 o 
  -5   1   9        4.30        5.09      1.10 o 
  -4   1   9      100.65      112.24      1.79 o 
  -3   1   9        1.61        2.44      0.67 o 
  -2   1   9       21.88       22.31      1.00 o 
  -1   1   9      178.42      178.40      1.23 o 
   0   1   9      119.35      117.67      1.05 o 
   1   1   9        7.97        8.74      0.52 o 
   2   1   9        9.07        8.69      0.53 o 
   3   1   9        0.16        0.21      0.70 o 
   4   1   9       22.12       21.31      1.15 o 
  -5   2   9       10.99       12.00      1.05 o 
  -4   2   9        9.03        8.95      1.00 o 
  -3   2   9       22.11       23.63      1.05 o 
  -2   2   9        2.96        2.67      0.75 o 
  -1   2   9      297.58      280.79      3.32 o 
   0   2   9        4.46        4.20      0.49 o 
   1   2   9       23.24       21.99      0.61 o 
   2   2   9        7.00        7.52      0.52 o 
   3   2   9       13.31       14.66      0.79 o 
   4   2   9        4.82        3.12      1.07 o 
  -5   3   9       38.87       43.24      1.37 o 
  -4   3   9        2.95        3.44      0.80 o 
  -3   3   9       16.49       17.42      0.93 o 
  -2   3   9        0.20        0.77      1.25 o 
  -1   3   9       10.73        7.53      0.55 o 
   0   3   9       91.10       90.54      0.96 o 
   1   3   9        4.94        5.05      0.50 o 
   2   3   9       21.32       20.68      0.82 o 
   3   3   9        5.21        5.00      0.73 o 
   4   3   9       12.67       13.21      1.17 o 
  -5   4   9        7.60        8.90      0.90 o 
  -4   4   9       48.54       53.39      1.14 o 
  -3   4   9       29.16       28.11      1.51 o 
  -2   4   9        2.72        3.14      1.20 o 
  -1   4   9       20.68       17.35      0.65 o 
   0   4   9      105.47       99.19      0.99 o 
   1   4   9       29.74       31.41      0.68 o 
   2   4   9       18.87       18.13      0.77 o 
   3   4   9        6.35        7.06      0.75 o 
   4   4   9        9.47       10.42      0.88 o 
  -5   5   9       31.80       33.58      1.54 o 
  -4   5   9        0.66        0.93      0.82 o 
  -3   5   9        1.74        1.63      0.93 o 
  -2   5   9       11.25       13.20      0.85 o 
  -1   5   9      180.06      174.46      1.47 o 
   0   5   9      212.44      216.53      1.88 o 
   1   5   9        1.15        0.61      0.77 o 
   2   5   9       82.05       80.92      1.48 o 
   3   5   9        5.75        6.38      0.93 o 
   4   5   9       21.36       23.27      1.19 o 
  -5   6   9       14.42       15.41      1.01 o 
  -4   6   9       12.91       14.33      0.86 o 
  -3   6   9       64.65       69.27      1.48 o 
  -2   6   9       25.56       21.82      1.40 o 
  -1   6   9        5.38        5.60      0.58 o 
   0   6   9       12.16       11.72      0.60 o 
   1   6   9        0.18       -0.32      1.09 o 
   2   6   9        3.18        3.18      0.84 o 
   3   6   9       16.69       15.38      1.02 o 
   4   6   9        2.99        3.16      1.14 o 
  -5   7   9       34.81       35.23      1.37 o 
  -4   7   9       21.31       19.71      0.91 o 
  -3   7   9       71.78       73.07      1.78 o 
  -2   7   9        1.23        1.19      0.78 o 
  -1   7   9        2.34        1.68      0.56 o 
   0   7   9        0.44       -0.30      1.20 o 
   1   7   9       11.30       11.56      0.84 o 
   2   7   9      111.79      111.19      1.78 o 
   3   7   9        0.34        0.45      1.01 o 
   4   7   9        1.96        1.99      1.71 o 
  -5   8   9      137.96      144.79      3.09 o 
  -4   8   9       25.03       23.72      0.92 o 
  -3   8   9       31.85       33.87      1.21 o 
  -2   8   9        3.98        5.14      0.78 o 
  -1   8   9        0.53        0.71      0.54 o 
   0   8   9       20.64       24.88      0.99 o 
   1   8   9       11.10        9.85      1.17 o 
   2   8   9        4.42        3.02      0.89 o 
   3   8   9        3.03        2.04      0.96 o 
  -4   9   9        0.02       -0.33      1.42 o 
  -3   9   9        0.00       -0.17      1.35 o 
  -2   9   9        0.23        0.78      0.81 o 
  -1   9   9        0.29        0.67      0.67 o 
   0   9   9      175.62      170.86      2.80 o 
   1   9   9       77.47       74.17      1.52 o 
   2   9   9        7.16        8.32      0.94 o 
   3   9   9        3.29        2.83      1.10 o 
  -4  10   9       10.10        8.30      1.13 o 
  -3  10   9        0.58        0.82      0.93 o 
  -2  10   9       54.03       59.69      1.39 o 
  -1  10   9        0.58        0.40      0.85 o 
   0  10   9        2.25        0.88      0.88 o 
   1  10   9       12.63       13.27      1.89 o 
   2  10   9        7.01        7.40      0.98 o 
  -4  11   9        2.21        0.90      1.62 o 
  -3  11   9       73.06       73.59      1.64 o 
  -2  11   9      128.63      129.20      2.74 o 
  -1  11   9        3.85        3.00      1.19 o 
   0  11   9        5.67        4.61      0.89 o 
   1  11   9        1.80        1.55      0.90 o 
   2  11   9       57.34       60.92      1.56 o 
  -3  12   9      137.22      141.43      2.94 o 
  -2  12   9        0.26        0.15      1.32 o 
  -1  12   9        1.56        2.02      0.92 o 
   0  12   9        1.47        1.63      0.91 o 
   1  12   9       22.50       21.18      1.60 o 
   2  12   9        1.14        0.77      1.05 o 
  -2  13   9        9.90        8.89      1.49 o 
  -1  13   9        9.92        8.15      0.98 o 
   0  13   9        0.08       -0.06      1.02 o 
   1  13   9        4.79        3.66      1.07 o 
  -2  14   9        0.02       -0.03      1.56 o 
  -1  14   9       22.70       22.62      1.16 o 
   0  14   9       12.14       12.96      1.08 o 
  -1  15   9        1.37        1.70      1.81 o 
  -5   0  10        8.85        9.19      1.70 o 
  -4   0  10        6.25        6.70      1.56 o 
  -3   0  10       65.41       75.12      1.56 o 
  -2   0  10        0.26        1.59      1.23 o 
  -1   0  10        0.28        0.62      0.70 o 
   0   0  10        6.77        5.72      0.70 o 
   1   0  10       18.18       16.65      0.89 o 
   2   0  10        7.65        7.18      0.86 o 
   3   0  10       41.84       41.49      1.99 o 
  -5   1  10       10.97        9.67      1.20 o 
  -4   1  10       30.51       37.80      1.08 o 
  -3   1  10       26.40       29.35      0.95 o 
  -2   1  10        0.10        0.31      0.82 o 
  -1   1  10        6.91        7.41      0.53 o 
   0   1  10       79.35       74.46      0.94 o 
   1   1  10       10.95       10.31      0.58 o 
   2   1  10        2.78        2.34      0.58 o 
   3   1  10       14.14       14.37      0.84 o 
  -5   2  10        0.60        0.28      0.93 o 
  -4   2  10        4.52        6.61      0.82 o 
  -3   2  10        2.43        2.62      1.00 o 
  -2   2  10       28.35       28.02      1.04 o 
  -1   2  10       11.05       11.51      0.53 o 
   0   2  10       44.61       45.62      0.79 o 
   1   2  10        9.78        9.76      0.56 o 
   2   2  10        1.37        1.08      0.71 o 
   3   2  10        0.98        0.41      0.83 o 
  -5   3  10        0.54       -0.15      1.72 o 
  -4   3  10        3.45        4.70      0.85 o 
  -3   3  10        3.07        2.69      0.92 o 
  -2   3  10        3.46        3.66      0.82 o 
  -1   3  10        0.19        0.57      0.61 o 
   0   3  10      163.61      155.31      1.28 o 
   1   3  10        5.51        4.53      0.54 o 
   2   3  10        1.37        0.73      0.75 o 
   3   3  10        3.74        3.09      0.85 o 
  -5   4  10        8.90        9.63      1.24 o 
  -4   4  10       26.53       27.13      1.02 o 
  -3   4  10        1.93        2.10      0.97 o 
  -2   4  10       13.79       15.00      1.14 o 
  -1   4  10        0.11       -0.28      0.79 o 
   0   4  10        8.06        7.28      0.62 o 
   1   4  10       36.80       35.82      1.74 o 
   2   4  10        1.31        0.42      0.73 o 
   3   4  10       13.91       14.28      0.86 o 
   4   4  10        1.23        2.80      1.69 o 
  -5   5  10        2.82        1.96      1.73 o 
  -4   5  10       34.70       38.64      1.11 o 
  -3   5  10       43.87       43.83      1.33 o 
  -2   5  10        0.15        0.17      0.84 o 
  -1   5  10       40.42       36.77      0.85 o 
   0   5  10        0.31        1.03      0.81 o 
   1   5  10       19.67       18.10      0.95 o 
   2   5  10       27.93       29.41      1.17 o 
   3   5  10       26.45       24.91      1.18 o 
  -5   6  10        0.29       -0.34      1.79 o 
  -4   6  10       52.96       55.89      1.25 o 
  -3   6  10        1.73        1.58      1.00 o 
  -2   6  10       17.13       17.86      1.05 o 
  -1   6  10       19.68       21.93      0.74 o 
   0   6  10       19.30       19.62      0.94 o 
   1   6  10       47.41       45.42      1.61 o 
   2   6  10        0.00        0.50      0.90 o 
   3   6  10       29.89       31.00      1.28 o 
  -4   7  10       65.77       69.96      1.35 o 
  -3   7  10       31.86       33.99      1.28 o 
  -2   7  10        2.70        3.11      0.87 o 
  -1   7  10        4.50        4.91      0.66 o 
   0   7  10        5.30        4.50      0.81 o 
   1   7  10       77.47       80.18      3.74 o 
   2   7  10        6.59        4.90      1.47 o 
   3   7  10        0.29        0.65      1.62 o 
  -4   8  10        2.23        2.13      0.93 o 
  -3   8  10       12.28        9.83      1.04 o 
  -2   8  10        9.93        9.88      0.97 o 
  -1   8  10        9.60       12.51      1.05 o 
   0   8  10        0.32       -0.13      0.85 o 
   1   8  10        8.37        7.90      0.89 o 
   2   8  10       12.19       11.60      0.98 o 
  -4   9  10        1.50        0.74      1.16 o 
  -3   9  10        0.01        0.46      1.36 o 
  -2   9  10       36.23       38.51      1.28 o 
  -1   9  10        7.16        8.82      0.75 o 
   0   9  10       14.95       14.55      0.98 o 
   1   9  10        1.88        0.78      1.01 o 
   2   9  10        6.59        5.28      1.04 o 
  -3  10  10       14.74       14.33      1.10 o 
  -2  10  10        0.06        0.12      1.41 o 
  -1  10  10       57.43       62.21      1.45 o 
   0  10  10        0.26        0.17      1.35 o 
   1  10  10       13.23       11.99      1.05 o 
  -3  11  10        5.27        4.71      1.15 o 
  -1  11  10       15.09       14.87      1.52 o 
   0  11  10        5.92        5.04      1.01 o 
   1  11  10       20.35       19.27      1.13 o 
  -2  12  10        8.83        6.26      1.57 o 
   0  12  10        2.33        2.60      1.09 o 
   0  13  10        0.74        0.87      1.70 o 
  -4   1  11        2.26        2.49      0.86 o 
  -3   1  11       45.78       55.68      1.20 o 
  -2   1  11       12.75       13.15      0.97 o 
  -1   1  11        2.62        2.64      0.88 o 
   0   1  11        0.59        0.69      0.58 o 
   1   1  11       22.65       22.39      0.74 o 
   2   1  11        2.62        2.20      0.81 o 
  -4   2  11        1.43        2.00      0.91 o 
  -3   2  11        0.12        1.16      0.83 o 
  -2   2  11        8.67        9.63      0.95 o 
  -1   2  11       48.27       52.34      1.31 o 
   0   2  11       54.03       51.19      0.89 o 
   1   2  11        4.71        3.23      0.65 o 
   2   2  11        2.53        2.11      0.83 o 
  -4   3  11        0.07       -0.23      0.94 o 
  -3   3  11        6.89        8.22      0.86 o 
  -2   3  11        6.74        6.84      1.34 o 
  -1   3  11        0.52        0.50      0.91 o 
   0   3  11        7.64        6.50      0.59 o 
   1   3  11       19.11       18.54      1.09 o 
   2   3  11        0.18        0.09      0.82 o 
   3   3  11       11.12       10.47      1.54 o 
  -4   4  11       10.33       12.89      0.91 o 
  -3   4  11       68.20       71.29      1.36 o 
  -2   4  11        6.71        4.00      1.06 o 
  -1   4  11       11.00       11.01      0.89 o 
   0   4  11        1.95        1.41      0.70 o 
   1   4  11       40.62       39.42      1.29 o 
   2   4  11        6.68        5.48      0.87 o 
   3   4  11        0.32        0.26      1.55 o 
  -4   5  11        0.46        0.53      1.23 o 
  -3   5  11        4.58        4.71      1.25 o 
  -2   5  11       12.34       13.54      0.87 o 
  -1   5  11        2.19        1.72      0.90 o 
   0   5  11        0.67       -0.18      0.91 o 
   1   5  11       10.01        8.21      0.98 o 
   2   5  11        1.95        1.22      1.09 o 
  -4   6  11        1.16        0.49      1.76 o 
  -3   6  11       37.52       39.98      2.18 o 
  -2   6  11      130.63      138.36      1.68 o 
  -1   6  11       27.29       25.37      1.10 o 
   0   6  11        3.71        2.82      0.91 o 
   1   6  11        0.00       -0.19      1.40 o 
   2   6  11       12.97       12.68      1.04 o 
  -4   7  11       31.86       33.84      1.93 o 
  -3   7  11       13.56       12.37      1.13 o 
  -2   7  11        3.49        4.79      0.83 o 
  -1   7  11        5.02        4.18      1.44 o 
   0   7  11        4.71        3.11      0.97 o 
   1   7  11        5.83        6.37      0.98 o 
   2   7  11        0.32        0.69      1.55 o 
  -4   8  11      135.63      153.57      3.15 o 
  -3   8  11       11.45       11.57      1.63 o 
  -2   8  11       45.85       45.58      1.44 o 
  -1   8  11        0.31        0.79      1.41 o 
   0   8  11        0.05        0.61      1.03 o 
   1   8  11        9.06        9.67      1.05 o 
  -3   9  11        8.22        6.86      1.64 o 
  -1   9  11        4.74        3.17      1.42 o 
   0   9  11       33.87       36.56      1.32 o 
   1   9  11       23.33       24.25      1.99 o 
   0  10  11        0.05        0.12      1.59 o 
   0  11  11        0.38        0.62      1.70 o 
  -3   0  12        0.01        0.89      1.12 o 
  -2   0  12       61.72       68.58      2.27 o 
  -1   0  12       11.03       10.43      1.36 o 
   0   0  12        6.07        5.45      0.97 o 
   1   0  12        6.68        6.72      1.03 o 
  -3   1  12       13.97       16.04      0.99 o 
  -2   1  12       46.35       48.71      1.73 o 
  -1   1  12        5.21        5.82      0.97 o 
   0   1  12        9.30        9.56      0.70 o 
   1   1  12       33.19       30.91      0.87 o 
   2   1  12        8.16        8.06      1.51 o 
  -3   2  12        1.50        2.68      0.95 o 
  -2   2  12        1.02        0.45      1.58 o 
  -1   2  12       18.10       17.97      1.06 o 
   0   2  12        2.29        2.05      0.77 o 
   1   2  12        2.99        2.46      1.06 o 
   2   2  12        4.05        4.41      1.60 o 
  -3   3  12        9.99       11.53      0.98 o 
  -2   3  12       44.54       49.16      2.42 o 
  -1   3  12        5.60        6.00      1.43 o 
   0   3  12       38.79       41.89      1.05 o 
   1   3  12       44.10       39.84      1.11 o 
   2   3  12        0.40        0.94      1.64 o 
  -3   4  12        8.71        9.71      1.20 o 
  -2   4  12        7.64        8.57      1.12 o 
  -1   4  12       32.24       31.84      1.28 o 
   0   4  12        8.79        7.67      1.02 o 
   1   4  12        3.58        2.35      1.67 o 
   2   4  12       12.20       10.94      1.66 o 
  -3   5  12        1.71        1.91      1.67 o 
  -2   5  12       42.95       43.13      1.17 o 
  -1   5  12       17.82       18.60      1.07 o 
   0   5  12        5.04        2.98      1.09 o 
   1   5  12        0.00        0.08      1.60 o 
  -3   6  12       79.08       86.74      2.63 o 
  -2   6  12        0.05        0.76      1.10 o 
  -1   6  12        1.05        0.94      1.51 o 
   0   6  12        0.00        0.18      1.60 o 
   1   6  12        1.83        1.52      1.64 o 
  -3   7  12       79.87       91.26      2.70 o 
  -2   7  12        1.26        0.43      1.20 o 
  -1   7  12       29.70       32.52      1.93 o 
  -2   8  12        0.38        0.00      1.70 o 
  -1   8  12       18.14       19.39      1.64 o 
   0   8  12        0.34       -0.27      1.69 o 
  -1   1  13        0.56        0.39      1.08 o 
   0   1  13        5.41        3.48      1.13 o 
   1   1  13        1.88        1.29      1.75 o 
  -2   2  13       24.29       25.79      1.87 o 
  -1   2  13       44.66       46.86      1.59 o 
   0   2  13        4.67        4.46      1.16 o 
  -2   3  13        0.18       -0.29      1.76 o 
  -1   3  13        0.00        0.46      1.56 o 
  -2   4  13       12.41       11.26      1.78 o 
  -1   4  13        9.07       10.02      1.64 o 
                                                 
